# Supplementary material for: 6,7-Dimeth­oxy-1,4-anthraquinone
Source: Acta Crystallogr Sect E Struct Rep Online. 2008 Aug 23;64(Pt 9):o1802. doi: 10.1107/S1600536808026500 (PMC2960635; doi:10.1107/S1600536808026500)
Supplement: Supplementary file 1 [file e-64-o1802-sup1.cif]

##############################################################################
###                                                                        ###
###        Electronic paper (Acta Crystallographica Section E)             ###
###                                                                        ###
##############################################################################
#                                                                            #
# This CIF contains the data in a paper accepted for publication in Acta     #
# Crystallographica Section E. It conforms to the requirements of Notes      #
# for Authors for Section E, and has been peer reviewed under the auspices   #
# of the IUCr Commission on Journals.                                        #
#                                                                            #
# Full details of the Crystallographic Information File format               #
# are given in the paper "The Crystallographic Information File (CIF):       #
# a New Standard Archive File for Crystallography" by S. R. Hall, F. H.      #
# Allen and I. D. Brown [Acta Cryst. (1991), A47, 655-685].                  #
#                                                                            #
# The current version of the core CIF dictionary is obtainable from          #
# ftp://ftp.iucr.org/pub/cif_core.dic. The current version number is 2.4.    #
#                                                                            #
# Software is freely available for graphical display of the structure(s) in  #
# this CIF.  For information consult the CIF home page http://www.iucr.org/  #
# cif/home.html                                                              #
#                                                                            #
# This file may be used for bona fide research purposes within the           #
# scientific community so long as proper attribution is given to the journal # 
# article from which it was obtained.                                        #
#                                                                            #
##############################################################################
                                             
data_global
_audit_creation_method     'WinGX'
_journal_date_recd_electronic     2008-08-16
_journal_date_accepted     2008-08-18
_journal_name_full     'Acta Crystallographica, Section E'
_journal_year     2008
_journal_volume     64
_journal_issue      9
_journal_page_first     o1802
_journal_page_last     o1802
_journal_paper_category     QO
_journal_coeditor_code     IS2326
_publ_contact_author_name     'Dr Chitoshi Kitamura'
_publ_contact_author_address
;
Department of Materials Science and Chemistry
University of Hyogo
Shosha 2167, Himeji, Hyogo 671-2280
Japan
;
_publ_contact_author_email     'kitamura@eng.u-hyogo.ac.jp'
_publ_contact_author_fax     '+81-79-267-4888'
_publ_contact_author_phone     '+81-79-267-4888'
_publ_section_title
;
6,7-Dimethoxy-1,4-anthraquinone
;
loop_
    _publ_author_name
    _publ_author_address
    'Kitamura, Chitoshi'
;
 Department of Materials Science and Chemistry
 Graduate School of Engineering
 University of Hyogo
 2167 Shosha, Himeji, Hyogo 671-2280, Japan
;
    'Akamatsu, Naoki'
;
  Department of Materials Science and Chemistry
  Graduate School of Engineering
  University of Hyogo
  2167 Shosha, Himeji, Hyogo 671-2280, Japan
;
    'Yoneda, Akio'
;
  Department of Materials Science and Chemistry
  Graduate School of Engineering
  University of Hyogo
  2167 Shosha, Himeji, Hyogo 671-2280, Japan
;
    'Kawase, Takeshi'
;
  Department of Materials Science and Chemistry
  Graduate School of Engineering
  University of Hyogo
  2167 Shosha, Himeji, Hyogo 671-2280, Japan
;
data_I
_chemical_name_systematic
;
6,7-Dimethoxy-1,4-anthraquinone
;
_chemical_formula_moiety     'C16 H12 O4'
_chemical_formula_sum     'C16 H12 O4'
_chemical_formula_iupac     'C16 H12 O4'
_chemical_formula_weight     268.26
_chemical_melting_point     547
_symmetry_cell_setting     monoclinic
_symmetry_space_group_name_H-M     'P 21/c'
_symmetry_space_group_name_Hall     '-P 2ybc'
loop_
    _symmetry_equiv_pos_as_xyz
    'x, y, z'
    '-x, y+1/2, -z+1/2'
    '-x, -y, -z'
    'x, -y-1/2, z-1/2'
_cell_length_a     7.478(3)
_cell_length_b     7.492(3)
_cell_length_c     22.949(9)
_cell_angle_alpha     90
_cell_angle_beta     106.646(10)
_cell_angle_gamma     90
_cell_volume     1231.8(8)
_cell_formula_units_Z     4
_cell_measurement_reflns_used     3335
_cell_measurement_theta_min     3.2335
_cell_measurement_theta_max     27.4835
_cell_measurement_temperature     223
_exptl_crystal_description     prism
_exptl_crystal_colour     yellow
_exptl_crystal_size_max     0.5
_exptl_crystal_size_mid     0.1
_exptl_crystal_size_min     0.1
_exptl_crystal_density_diffrn     1.446
_exptl_crystal_density_method     'not measured'
_exptl_crystal_F_000     560
_exptl_absorpt_coefficient_mu     0.104
_exptl_absorpt_correction_type     numerical
_exptl_absorpt_process_details     '(<i>NUMABS</i>; Higashi, 1999)'
_exptl_absorpt_correction_T_min     0.9742
_exptl_absorpt_correction_T_max     0.9912
_diffrn_ambient_temperature     223
_diffrn_radiation_type     MoK\a
_diffrn_radiation_wavelength     0.71073
_diffrn_radiation_source     'rotating-anode X-ray tube'
_diffrn_radiation_monochromator     graphite
_diffrn_measurement_device_type
;
Rigaku/MSC Mercury CCD area-detector
;
_diffrn_measurement_method     '\f and \w'
_diffrn_detector_area_resol_mean     14.7059
_diffrn_reflns_number     5255
_diffrn_reflns_av_R_equivalents     0.0178
_diffrn_reflns_theta_min     3.29
_diffrn_reflns_theta_max     27.48
_diffrn_reflns_theta_full     27.48
_diffrn_measured_fraction_theta_max     0.957
_diffrn_measured_fraction_theta_full     0.957
_diffrn_reflns_limit_h_min     -9
_diffrn_reflns_limit_h_max     9
_diffrn_reflns_limit_k_min     -9
_diffrn_reflns_limit_k_max     9
_diffrn_reflns_limit_l_min     -29
_diffrn_reflns_limit_l_max     9
_diffrn_standards_number     0
_diffrn_standards_interval_count     .
_diffrn_standards_interval_time     .
_diffrn_standards_decay_%     ?
_refine_special_details
;
Refinement of <i>F</i>^2^ against ALL reflections. The weighted <i>R</i>-factor
<i>wR</i> and goodness of fit <i>S</i> are based on <i>F</i>^2^, conventional
<i>R</i>-factors <i>R</i> are based on <i>F</i>, with <i>F</i> set to zero for
negative <i>F</i>^2^. The threshold expression of <i>F</i>^2^ >
\s(<i>F</i>^2^) is used only for calculating <i>R</i>-factors(gt) <i>etc</i>.
and is not relevant to the choice of reflections for refinement.
<i>R</i>-factors based on <i>F</i>^2^ are statistically about twice as large
as those based on <i>F</i>, and <i>R</i>- factors based on ALL data will be
even larger.
;
_reflns_number_total     2705
_reflns_number_gt     2177
_reflns_threshold_expression     I>2\s(I)
_refine_ls_structure_factor_coef     Fsqd
_refine_ls_matrix_type     full
_refine_ls_R_factor_all     0.062
_refine_ls_R_factor_gt     0.0486
_refine_ls_wR_factor_gt     0.1352
_refine_ls_wR_factor_ref     0.147
_refine_ls_goodness_of_fit_ref     1.094
_refine_ls_restrained_S_all     1.094
_refine_ls_number_reflns     2705
_refine_ls_number_parameters     181
_refine_ls_number_restraints     0
_refine_ls_hydrogen_treatment     constr
_refine_ls_weighting_scheme     calc
_refine_ls_weighting_details
          'calc w=1/[\s^2^(Fo^2^)+(0.089P)^2^+0.0212P] where P=(Fo^2^+2Fc^2^)/3'
_atom_sites_solution_hydrogens     geom
_atom_sites_solution_primary     direct
_refine_ls_shift/su_max     0
_refine_ls_shift/su_mean     0
_refine_diff_density_max     0.283
_refine_diff_density_min     -0.173
_refine_ls_extinction_method     none
loop_
    _atom_type_symbol
    _atom_type_description
    _atom_type_scat_dispersion_real
    _atom_type_scat_dispersion_imag
    _atom_type_scat_source
    C C 0.0033 0.0016 'International Tables Vol C Tables 4.2.6.8 and 6.1.1.4'
    H H 0 0 'International Tables Vol C Tables 4.2.6.8 and 6.1.1.4'
    O O 0.0106 0.006 'International Tables Vol C Tables 4.2.6.8 and 6.1.1.4'
_computing_data_collection     'CrystalClear (Rigaku/MSC, 2001)'
_computing_cell_refinement     'CrystalClear (Rigaku/MSC, 2001)'
_computing_data_reduction     'WinGX (Farrugia, 1999)'
_computing_structure_solution     'SIR2004 (Burla <i>et al.</i>,  2005)'
_computing_structure_refinement     'SHELXL97 (Sheldrick, 2008)'
_computing_molecular_graphics     'ORTEP-3 for Windows (Farrugia, 1997)'
_computing_publication_material     'WinGX (Farrugia, 1999)'
loop_
    _atom_site_type_symbol
    _atom_site_label
    _atom_site_fract_x
    _atom_site_fract_y
    _atom_site_fract_z
    _atom_site_U_iso_or_equiv
    _atom_site_adp_type
    _atom_site_calc_flag
    _atom_site_refinement_flags
    _atom_site_occupancy
    _atom_site_disorder_assembly
    _atom_site_disorder_group
    C C1 0.2346(2) 0.81897(17) 0.17745(6) 0.0348(3) Uani d . 1 . .
    C C2 0.4192(2) 0.7551(2) 0.21515(7) 0.0439(4) Uani d . 1 . .
    H H2 0.4546 0.7773 0.2572 0.053 Uiso calc R 1 . .
    C C3 0.5361(2) 0.66760(19) 0.19142(7) 0.0429(4) Uani d . 1 . .
    H H3 0.6498 0.6269 0.2176 0.052 Uiso calc R 1 . .
    C C4 0.4950(2) 0.63168(17) 0.12589(6) 0.0362(3) Uani d . 1 . .
    C C5 0.30905(19) 0.68684(15) 0.08623(6) 0.0286(3) Uani d . 1 . .
    C C6 0.26003(18) 0.65203(15) 0.02483(6) 0.0280(3) Uani d . 1 . .
    H H6 0.3465 0.596 0.0081 0.034 Uiso calc R 1 . .
    C C7 0.08283(18) 0.69868(15) -0.01340(6) 0.0254(3) Uani d . 1 . .
    C C8 0.03163(18) 0.66243(15) -0.07661(6) 0.0273(3) Uani d . 1 . .
    H H8 0.1177 0.6074 -0.0937 0.033 Uiso calc R 1 . .
    C C9 -0.14174(19) 0.70671(16) -0.11289(6) 0.0285(3) Uani d . 1 . .
    C C10 -0.27351(18) 0.79192(15) -0.08715(6) 0.0289(3) Uani d . 1 . .
    C C11 -0.22806(19) 0.82638(16) -0.02631(6) 0.0285(3) Uani d . 1 . .
    H H11 -0.3163 0.88 -0.0098 0.034 Uiso calc R 1 . .
    C C12 -0.04838(18) 0.78199(15) 0.01235(6) 0.0263(3) Uani d . 1 . .
    C C13 0.00577(19) 0.81899(16) 0.07530(6) 0.0292(3) Uani d . 1 . .
    H H13 -0.0794 0.8749 0.0926 0.035 Uiso calc R 1 . .
    C C14 0.18036(19) 0.77496(16) 0.11181(6) 0.0289(3) Uani d . 1 . .
    C C15 -0.0736(2) 0.6124(2) -0.20281(7) 0.0449(4) Uani d . 1 . .
    H H15A -0.1353 0.593 -0.2457 0.067 Uiso calc R 1 . .
    H H15B -0.0186 0.5013 -0.1843 0.067 Uiso calc R 1 . .
    H H15C 0.0235 0.7014 -0.1984 0.067 Uiso calc R 1 . .
    C C16 -0.5822(2) 0.9018(2) -0.10571(7) 0.0413(4) Uani d . 1 . .
    H H16A -0.6925 0.9256 -0.1393 0.062 Uiso calc R 1 . .
    H H16B -0.5399 1.0117 -0.0837 0.062 Uiso calc R 1 . .
    H H16C -0.6123 0.8153 -0.0785 0.062 Uiso calc R 1 . .
    O O1 0.13258(17) 0.90386(15) 0.20045(5) 0.0496(3) Uani d . 1 . .
    O O2 0.61027(17) 0.55939(15) 0.10512(5) 0.0524(3) Uani d . 1 . .
    O O3 -0.20663(14) 0.67321(13) -0.17341(4) 0.0372(3) Uani d . 1 . .
    O O4 -0.43858(14) 0.83254(13) -0.12867(4) 0.0375(3) Uani d . 1 . .
loop_
    _atom_site_aniso_label
    _atom_site_aniso_U_11
    _atom_site_aniso_U_22
    _atom_site_aniso_U_33
    _atom_site_aniso_U_12
    _atom_site_aniso_U_13
    _atom_site_aniso_U_23
    C1 0.0407(8) 0.0377(7) 0.0246(7) -0.0091(5) 0.0069(6) -0.0012(5)
    C2 0.0509(9) 0.0481(8) 0.0260(7) -0.0077(7) 0.0000(7) 0.0020(6)
    C3 0.0426(9) 0.0416(7) 0.0348(8) -0.0005(6) -0.0047(7) 0.0043(6)
    C4 0.0348(8) 0.0339(7) 0.0344(8) -0.0014(5) 0.0014(6) 0.0030(5)
    C5 0.0301(7) 0.0271(6) 0.0263(7) -0.0030(4) 0.0045(5) 0.0022(4)
    C6 0.0276(7) 0.0285(6) 0.0280(7) -0.0012(4) 0.0078(5) 0.0011(4)
    C7 0.0279(7) 0.0248(6) 0.0237(7) -0.0032(4) 0.0076(5) 0.0012(4)
    C8 0.0283(7) 0.0299(6) 0.0248(7) -0.0030(4) 0.0093(5) -0.0020(4)
    C9 0.0309(7) 0.0327(6) 0.0218(6) -0.0065(5) 0.0073(5) -0.0014(4)
    C10 0.0243(7) 0.0320(6) 0.0283(7) -0.0032(5) 0.0044(5) 0.0026(5)
    C11 0.0276(7) 0.0312(6) 0.0274(7) -0.0003(4) 0.0089(5) -0.0009(5)
    C12 0.0281(7) 0.0265(6) 0.0243(6) -0.0031(4) 0.0073(5) 0.0011(4)
    C13 0.0322(7) 0.0305(6) 0.0256(7) -0.0029(5) 0.0094(6) -0.0017(4)
    C14 0.0333(7) 0.0286(6) 0.0240(7) -0.0065(5) 0.0069(5) 0.0005(4)
    C15 0.0452(9) 0.0650(9) 0.0254(7) -0.0003(7) 0.0114(6) -0.0089(6)
    C16 0.0267(7) 0.0530(8) 0.0431(9) 0.0020(6) 0.0081(6) 0.0042(6)
    O1 0.0507(7) 0.0691(7) 0.0311(6) -0.0053(5) 0.0150(5) -0.0111(5)
    O2 0.0393(7) 0.0647(7) 0.0473(7) 0.0151(5) 0.0029(5) -0.0009(5)
    O3 0.0324(6) 0.0543(6) 0.0226(5) -0.0008(4) 0.0041(4) -0.0040(4)
    O4 0.0275(6) 0.0520(6) 0.0292(5) 0.0027(4) 0.0021(4) 0.0007(4)
_geom_special_details
;
All e.s.d.'s (except the e.s.d. in the dihedral angle between two l.s. planes)
are estimated using the full covariance matrix. The cell e.s.d.'s are taken
into account individually in the estimation of e.s.d.'s in distances, angles
and torsion angles; correlations between e.s.d.'s in cell parameters are only
used when they are defined by crystal symmetry. An approximate (isotropic)
treatment of cell e.s.d.'s is used for estimating e.s.d.'s involving l.s.
planes.
;
loop_
    _geom_bond_atom_site_label_1
    _geom_bond_atom_site_label_2
    _geom_bond_site_symmetry_2
    _geom_bond_distance
    _geom_bond_publ_flag
    C1 O1 . 1.2233(18) ?
    C1 C14 . 1.4806(19) ?
    C1 C2 . 1.482(2) ?
    C2 C3 . 1.328(2) ?
    C2 H2 . 0.94 ?
    C3 C4 . 1.471(2) ?
    C3 H3 . 0.94 ?
    C4 O2 . 1.2248(18) ?
    C4 C5 . 1.4856(19) ?
    C5 C6 . 1.3755(19) ?
    C5 C14 . 1.4249(19) ?
    C6 C7 . 1.4078(18) ?
    C6 H6 . 0.94 ?
    C7 C8 . 1.4165(18) ?
    C7 C12 . 1.4262(19) ?
    C8 C9 . 1.3659(19) ?
    C8 H8 . 0.94 ?
    C9 O3 . 1.3570(16) ?
    C9 C10 . 1.4356(19) ?
    C10 O4 . 1.3603(16) ?
    C10 C11 . 1.3637(19) ?
    C11 C12 . 1.4213(19) ?
    C11 H11 . 0.94 ?
    C12 C13 . 1.4116(19) ?
    C13 C14 . 1.374(2) ?
    C13 H13 . 0.94 ?
    C15 O3 . 1.4273(18) ?
    C15 H15A . 0.97 ?
    C15 H15B . 0.97 ?
    C15 H15C . 0.97 ?
    C16 O4 . 1.4231(18) ?
    C16 H16A . 0.97 ?
    C16 H16B . 0.97 ?
    C16 H16C . 0.97 ?
loop_
    _geom_angle_atom_site_label_1
    _geom_angle_atom_site_label_2
    _geom_angle_atom_site_label_3
    _geom_angle_site_symmetry_1
    _geom_angle_site_symmetry_3
    _geom_angle
    _geom_angle_publ_flag
    O1 C1 C14 . . 122.12(14) ?
    O1 C1 C2 . . 120.49(13) ?
    C14 C1 C2 . . 117.39(13) ?
    C3 C2 C1 . . 122.14(14) ?
    C3 C2 H2 . . 118.9 ?
    C1 C2 H2 . . 118.9 ?
    C2 C3 C4 . . 122.70(14) ?
    C2 C3 H3 . . 118.7 ?
    C4 C3 H3 . . 118.7 ?
    O2 C4 C3 . . 120.97(13) ?
    O2 C4 C5 . . 121.61(13) ?
    C3 C4 C5 . . 117.42(13) ?
    C6 C5 C14 . . 119.78(12) ?
    C6 C5 C4 . . 120.19(13) ?
    C14 C5 C4 . . 120.03(12) ?
    C5 C6 C7 . . 121.23(12) ?
    C5 C6 H6 . . 119.4 ?
    C7 C6 H6 . . 119.4 ?
    C6 C7 C8 . . 121.38(12) ?
    C6 C7 C12 . . 119.13(11) ?
    C8 C7 C12 . . 119.48(12) ?
    C9 C8 C7 . . 120.57(12) ?
    C9 C8 H8 . . 119.7 ?
    C7 C8 H8 . . 119.7 ?
    O3 C9 C8 . . 125.28(12) ?
    O3 C9 C10 . . 114.65(12) ?
    C8 C9 C10 . . 120.05(12) ?
    O4 C10 C11 . . 125.79(12) ?
    O4 C10 C9 . . 113.79(12) ?
    C11 C10 C9 . . 120.42(12) ?
    C10 C11 C12 . . 120.58(12) ?
    C10 C11 H11 . . 119.7 ?
    C12 C11 H11 . . 119.7 ?
    C13 C12 C11 . . 122.39(12) ?
    C13 C12 C7 . . 118.71(12) ?
    C11 C12 C7 . . 118.90(12) ?
    C14 C13 C12 . . 121.39(13) ?
    C14 C13 H13 . . 119.3 ?
    C12 C13 H13 . . 119.3 ?
    C13 C14 C5 . . 119.72(12) ?
    C13 C14 C1 . . 120.17(13) ?
    C5 C14 C1 . . 120.11(12) ?
    O3 C15 H15A . . 109.5 ?
    O3 C15 H15B . . 109.5 ?
    H15A C15 H15B . . 109.5 ?
    O3 C15 H15C . . 109.5 ?
    H15A C15 H15C . . 109.5 ?
    H15B C15 H15C . . 109.5 ?
    O4 C16 H16A . . 109.5 ?
    O4 C16 H16B . . 109.5 ?
    H16A C16 H16B . . 109.5 ?
    O4 C16 H16C . . 109.5 ?
    H16A C16 H16C . . 109.5 ?
    H16B C16 H16C . . 109.5 ?
    C9 O3 C15 . . 116.71(11) ?
    C10 O4 C16 . . 116.88(11) ?
loop_
    _geom_torsion_atom_site_label_1
    _geom_torsion_atom_site_label_2
    _geom_torsion_atom_site_label_3
    _geom_torsion_atom_site_label_4
    _geom_torsion_site_symmetry_1
    _geom_torsion_site_symmetry_2
    _geom_torsion_site_symmetry_3
    _geom_torsion_site_symmetry_4
    _geom_torsion
    _geom_torsion_publ_flag
    O1 C1 C2 C3 . . . . -177.80(14) ?
    C14 C1 C2 C3 . . . . 2.5(2) ?
    C1 C2 C3 C4 . . . . 1.9(2) ?
    C2 C3 C4 O2 . . . . 175.88(15) ?
    C2 C3 C4 C5 . . . . -4.0(2) ?
    O2 C4 C5 C6 . . . . 2.1(2) ?
    C3 C4 C5 C6 . . . . -178.01(11) ?
    O2 C4 C5 C14 . . . . -178.31(13) ?
    C3 C4 C5 C14 . . . . 1.54(18) ?
    C14 C5 C6 C7 . . . . -1.29(18) ?
    C4 C5 C6 C7 . . . . 178.27(10) ?
    C5 C6 C7 C8 . . . . -179.76(10) ?
    C5 C6 C7 C12 . . . . -0.62(18) ?
    C6 C7 C8 C9 . . . . 179.20(10) ?
    C12 C7 C8 C9 . . . . 0.06(18) ?
    C7 C8 C9 O3 . . . . -177.93(10) ?
    C7 C8 C9 C10 . . . . 0.46(19) ?
    O3 C9 C10 O4 . . . . -3.06(16) ?
    C8 C9 C10 O4 . . . . 178.39(11) ?
    O3 C9 C10 C11 . . . . 177.38(11) ?
    C8 C9 C10 C11 . . . . -1.16(19) ?
    O4 C10 C11 C12 . . . . -178.17(10) ?
    C9 C10 C11 C12 . . . . 1.33(19) ?
    C10 C11 C12 C13 . . . . 178.54(11) ?
    C10 C11 C12 C7 . . . . -0.80(18) ?
    C6 C7 C12 C13 . . . . 1.57(17) ?
    C8 C7 C12 C13 . . . . -179.27(10) ?
    C6 C7 C12 C11 . . . . -179.07(10) ?
    C8 C7 C12 C11 . . . . 0.09(17) ?
    C11 C12 C13 C14 . . . . -179.95(10) ?
    C7 C12 C13 C14 . . . . -0.61(19) ?
    C12 C13 C14 C5 . . . . -1.28(19) ?
    C12 C13 C14 C1 . . . . 178.67(10) ?
    C6 C5 C14 C13 . . . . 2.25(18) ?
    C4 C5 C14 C13 . . . . -177.31(11) ?
    C6 C5 C14 C1 . . . . -177.71(11) ?
    C4 C5 C14 C1 . . . . 2.73(17) ?
    O1 C1 C14 C13 . . . . -4.4(2) ?
    C2 C1 C14 C13 . . . . 175.27(11) ?
    O1 C1 C14 C5 . . . . 175.55(12) ?
    C2 C1 C14 C5 . . . . -4.77(18) ?
    C8 C9 O3 C15 . . . . -10.22(19) ?
    C10 C9 O3 C15 . . . . 171.32(11) ?
    C11 C10 O4 C16 . . . . -6.25(19) ?
    C9 C10 O4 C16 . . . . 174.23(11) ?
