# Supplementary material for: 6,7-Dimeth­oxy-1,4-anthraquinone
Source: Acta Crystallogr Sect E Struct Rep Online. 2008 Aug 23;64(Pt 9):o1802. doi: 10.1107/S1600536808026500 (PMC2960635; doi:10.1107/S1600536808026500)
Supplement: Supplementary file 2 [file e-64-o1802-Isup2.hkl]

#
# h,k,l, Fc-squared, Fo-squared, sigma(Fo-squared) and status flag
#
data_I
_shelx_title ' dmaq in P -1                New: P21/c'
_shelx_refln_list_code          4
_shelx_F_calc_maximum      149.80
_exptl_crystal_F_000       560.00
_reflns_d_resolution_high  0.7702
 
loop_
 _symmetry_equiv_pos_as_xyz
 'x, y, z'
 '-x, y+1/2, -z+1/2'
 '-x, -y, -z'
 'x, -y-1/2, z-1/2'
 
_cell_length_a     7.4780
_cell_length_b     7.4920
_cell_length_c    22.9490
_cell_angle_alpha  90.000
_cell_angle_beta  106.646
_cell_angle_gamma  90.000
 
_shelx_F_squared_multiplier     1.000
 
loop_
 _refln_index_h
 _refln_index_k
 _refln_index_l
 _refln_F_squared_calc
 _refln_F_squared_meas
 _refln_F_squared_sigma
 _refln_observed_status
   2   0   0      697.69      629.71      5.23 o
   4   0   0      363.57      407.62      6.60 o
   6   0   0      327.40      328.29      8.94 o
   8   0   0        4.84        5.02      2.06 o
   1   1   0       20.86       15.68      0.70 o
   2   1   0        6.91        4.02      0.71 o
   3   1   0        0.64        1.09      0.29 o
   4   1   0      295.93      315.86      9.00 o
   5   1   0       99.40       98.49      2.20 o
   6   1   0        1.47        1.59      0.68 o
   7   1   0        4.66        6.48      2.34 o
   8   1   0       29.40       28.54      3.35 o
   9   1   0       17.84       25.03      3.34 o
   1   2   0     1042.99     1064.04      2.82 o
   2   2   0      169.77      167.71      2.29 o
   3   2   0      107.45      102.23      1.49 o
   4   2   0     1099.97     1201.70     12.59 o
   5   2   0       17.97       20.90      0.95 o
   6   2   0        4.87        4.67      0.67 o
   7   2   0        8.03        8.14      2.74 o
   8   2   0       34.87       41.76      3.36 o
   9   2   0        0.55        2.44      1.45 o
   1   3   0        1.71        0.75      0.21 o
   2   3   0      467.49      505.90      4.40 o
   3   3   0      113.17      115.93      2.82 o
   4   3   0        0.75        2.00      0.66 o
   5   3   0        1.43        1.71      0.57 o
   6   3   0      113.85      109.42      2.84 o
   7   3   0        0.03        1.28      1.52 o
   8   3   0       32.56       36.95      4.18 o
   0   4   0     1243.62     1146.54     12.52 o
   1   4   0       61.57       71.46      1.92 o
   2   4   0       58.45       59.57      1.50 o
   3   4   0       51.20       58.88      1.91 o
   4   4   0       73.08       65.16      2.38 o
   5   4   0       27.95       29.49      1.70 o
   6   4   0        2.02        1.34      0.56 o
   7   4   0       10.62        9.28      1.99 o
   8   4   0       22.61       24.35      4.19 o
   1   5   0        3.59        2.50      0.85 o
   2   5   0        0.88        2.34      0.38 o
   3   5   0       25.52       26.32      0.97 o
   4   5   0      515.85      525.75      8.16 o
   5   5   0        0.06        1.57      0.89 o
   6   5   0       14.83       15.18      1.45 o
   7   5   0       11.62       10.68      1.94 o
   0   6   0      643.79      725.76     11.97 o
   1   6   0        6.41        5.65      1.16 o
   2   6   0       15.75       14.34      1.74 o
   3   6   0        1.30        1.00      0.66 o
   4   6   0      659.64      712.00     46.62 o
   5   6   0        0.12        1.27      0.95 o
   6   6   0        0.02        1.36      0.88 o
   7   6   0        1.61        0.52      1.21 o
   1   7   0       40.98       39.33      2.31 o
   2   7   0       30.52       33.75      2.45 o
   3   7   0       24.45       20.81      1.81 o
   4   7   0      521.22      619.74     10.62 o
   5   7   0        0.00        1.10      0.76 o
   6   7   0        7.09        5.57      1.66 o
   0   8   0      293.01      319.09      6.61 o
   1   8   0       47.06       45.55      2.83 o
   2   8   0       31.00       33.40      2.34 o
   3   8   0       31.07       27.03      2.51 o
   4   8   0       11.15       10.92      1.62 o
   5   8   0        1.06        2.44      1.03 o
   1   9   0        3.36        3.02      1.27 o
   2   9   0        0.07        1.84      0.88 o
   3   9   0        9.73       15.01      5.78 o
  -9   1   1      101.55      131.82      5.73 o
  -8   1   1        2.26        3.68      1.33 o
  -7   1   1       24.18       22.09      3.17 o
  -6   1   1       53.94       49.37      1.15 o
  -5   1   1       12.88       16.10      0.79 o
  -4   1   1       47.21       47.90      2.16 o
  -3   1   1       35.36       31.52      2.61 o
  -2   1   1      138.75      103.90      1.87 o
  -1   1   1      249.91      252.47      1.49 o
   1   1   1      123.56      120.18      1.09 o
   2   1   1       55.35       45.40      0.97 o
   3   1   1      438.49      431.71      3.94 o
   4   1   1      181.70      183.72      1.95 o
   5   1   1       83.64       79.95      2.68 o
   6   1   1        1.34        2.32      1.97 o
   7   1   1       73.43       79.30      5.95 o
   8   1   1       24.99       20.70      3.31 o
   9   1   1        0.05        1.24      2.08 o
  -9   2   1       19.58       19.74      3.63 o
  -8   2   1        2.31        3.17      1.96 o
  -7   2   1        4.62        4.58      1.63 o
  -6   2   1        2.70        2.39      0.95 o
  -5   2   1      818.15      869.90     13.42 o
  -4   2   1      339.06      322.86      5.28 o
  -3   2   1      720.66      746.65     22.91 o
  -2   2   1      671.68      620.26      2.48 o
  -1   2   1    17703.22    18268.26    517.78 o
   0   2   1      307.57      297.89      1.36 o
   1   2   1     8509.01     8305.33     49.16 o
   2   2   1      676.34      676.18     10.42 o
   3   2   1       11.75        9.84      0.85 o
   4   2   1      976.79     1053.41      8.87 o
   5   2   1      273.39      294.89      4.13 o
   6   2   1       58.51       55.62      3.65 o
   7   2   1       65.18       68.57      4.12 o
   8   2   1        6.18        4.17      1.29 o
   9   2   1        0.15        1.76      1.45 o
  -8   3   1        0.20        1.48      0.97 o
  -7   3   1       61.27       61.28      3.57 o
  -6   3   1      147.39      141.14      3.35 o
  -5   3   1     1272.40     1371.45     16.41 o
  -4   3   1       27.60       29.80      1.64 o
  -3   3   1      168.81      159.24      7.79 o
  -2   3   1       79.51       80.44      1.49 o
  -1   3   1       78.45       67.40      1.81 o
   0   3   1        0.68        0.33      0.23 o
   1   3   1       92.93       77.13      0.82 o
   2   3   1      166.13      153.87      1.63 o
   3   3   1        9.70        7.42      0.71 o
   4   3   1       83.48       86.17      1.83 o
   5   3   1       58.08       58.55      1.47 o
   6   3   1        0.34        1.24      0.69 o
   7   3   1        5.77        2.21      1.09 o
   8   3   1        0.11        1.32      1.34 o
  -8   4   1       41.91       46.55      5.47 o
  -7   4   1       69.14       69.48      3.58 o
  -6   4   1        4.29        4.07      0.98 o
  -5   4   1     1710.00     1816.52     35.07 o
  -4   4   1      286.44      270.17      5.23 o
  -3   4   1      265.02      267.67      4.56 o
  -2   4   1      725.56      717.01      5.15 o
  -1   4   1     2242.36     2376.19     25.35 o
   0   4   1      127.03      125.31      2.10 o
   1   4   1      118.47      102.81      2.42 o
   2   4   1       22.95       22.36      0.86 o
   3   4   1      109.66      105.42      1.96 o
   4   4   1      261.15      266.51      5.08 o
   5   4   1        0.89        0.86      0.84 o
   6   4   1        0.59        2.45      0.84 o
   7   4   1        0.35        0.00      1.58 o
   8   4   1        0.03        1.12      1.27 o
  -8   5   1       17.43       16.64      3.57 o
  -7   5   1        9.39       10.33      2.06 o
  -6   5   1        6.87        4.53      1.07 o
  -5   5   1      554.34      600.61     15.51 o
  -4   5   1      190.85      195.46      3.86 o
  -3   5   1       46.42       43.92      1.12 o
  -2   5   1       86.43       92.80      1.66 o
  -1   5   1        1.99        1.74      1.06 o
   0   5   1       38.02       41.55      1.63 o
   1   5   1        4.22        4.65      0.49 o
   2   5   1       90.40       93.03      1.65 o
   3   5   1        0.02        0.42      0.43 o
   4   5   1      322.37      333.47      5.15 o
   5   5   1       63.83       66.00      2.63 o
   6   5   1        0.23        1.15      0.82 o
   7   5   1        4.61        2.66      1.20 o
  -7   6   1        0.06        0.00      1.59 o
  -6   6   1       14.48       14.41      1.60 o
  -5   6   1      163.32      164.62      3.76 o
  -4   6   1      276.26      321.39      8.16 o
  -3   6   1       28.78       25.70      1.56 o
  -2   6   1        5.39        5.64      1.45 o
  -1   6   1        0.32        4.07      2.71 o
   0   6   1       24.43       32.11      1.87 o
   1   6   1        2.65        5.87      1.23 o
   2   6   1        1.12        2.19      1.09 o
   3   6   1      135.01      138.16      2.93 o
   4   6   1      112.59      122.70      3.18 o
   5   6   1       20.78       16.29      1.57 o
   6   6   1       20.63       24.22      3.66 o
   7   6   1        1.83        0.93      1.00 o
  -6   7   1        4.79        3.80      1.46 o
  -5   7   1        0.00        0.80      0.77 o
  -4   7   1      179.74      196.38      4.42 o
  -3   7   1        3.57        3.12      1.09 o
  -2   7   1        0.11        1.29      0.98 o
  -1   7   1       46.49       47.73      2.29 o
   0   7   1       99.60      104.79      2.54 o
   1   7   1        3.36        2.81      1.01 o
   2   7   1        0.75        2.01      1.25 o
   3   7   1       24.48       22.38      1.81 o
   4   7   1      153.64      154.85      3.87 o
   5   7   1        0.77        2.99      1.93 o
   6   7   1        2.17        1.69      2.33 o
  -5   8   1        0.37        1.05      0.82 o
  -4   8   1        8.95        7.33      1.53 o
  -3   8   1       24.36       24.15      2.79 o
  -2   8   1        8.61        6.27      1.34 o
  -1   8   1       57.92       57.32      2.41 o
   0   8   1       39.18       41.41      2.23 o
   1   8   1       15.88       15.30      2.20 o
   2   8   1        8.64       10.54      1.84 o
   3   8   1       76.83       83.11      3.38 o
   4   8   1      114.48      130.63      5.51 o
   5   8   1       14.91       15.41      2.44 o
  -3   9   1        1.64        2.22      1.00 o
  -2   9   1        0.69        1.91      0.99 o
  -1   9   1        4.20        3.88      1.33 o
   0   9   1       38.84       33.09      2.71 o
   1   9   1        0.55        1.32      1.16 o
   2   9   1        5.40        3.52      1.13 o
   3   9   1       81.76      104.16      3.78 o
  -8   0   2        1.40        0.00      2.71 o
  -6   0   2      446.39      498.52      4.35 o
  -4   0   2        4.13        3.15      3.63 o
  -2   0   2     2533.90     2413.93     13.22 o
   2   0   2     4664.11     4465.62     31.68 o
   4   0   2     1555.34     1669.11     33.80 o
   6   0   2       96.21       78.98      5.41 o
   8   0   2       24.84       28.57      5.17 o
  -9   1   2        4.10        7.16      3.04 o
  -8   1   2       92.11       98.93      4.93 o
  -7   1   2      122.83      119.37      6.08 o
  -6   1   2      370.20      393.64     11.24 o
  -5   1   2       67.12       74.83      2.51 o
  -4   1   2       22.85       23.27      1.91 o
  -3   1   2        2.79        2.68      0.83 o
  -2   1   2       11.44        8.94      1.41 o
  -1   1   2      335.80      289.37      2.87 o
   0   1   2        0.01        0.00      0.23 o
   1   1   2      358.34      372.35      2.42 o
   2   1   2       94.75       88.42      0.93 o
   3   1   2       81.66       80.86      1.43 o
   4   1   2      235.95      253.89      6.17 o
   5   1   2       18.05       19.03      2.76 o
   6   1   2      174.97      161.04      5.92 o
   7   1   2        1.47        1.25      1.62 o
   8   1   2        0.05        2.08      2.03 o
   9   1   2       34.13       37.79      4.15 o
  -9   2   2       36.86       44.74      4.02 o
  -8   2   2       34.06       33.02      3.18 o
  -7   2   2       12.77       10.89      2.44 o
  -6   2   2        5.20        4.80      1.00 o
  -5   2   2       99.35       78.24      2.09 o
  -4   2   2      386.32      382.35     11.60 o
  -3   2   2      115.19      127.14      1.79 o
  -2   2   2      350.30      340.13      1.99 o
  -1   2   2    22440.69    24087.90    474.07 o
   0   2   2     1231.68     1236.49      5.05 o
   1   2   2      241.25      249.78      3.63 o
   2   2   2      283.66      274.10      1.39 o
   3   2   2      494.70      531.36      4.53 o
   4   2   2      891.05      995.45      9.27 o
   5   2   2      168.38      152.32      5.24 o
   6   2   2        1.94        1.00      1.75 o
   7   2   2        0.10        1.68      1.13 o
   8   2   2       29.58       28.45      3.30 o
  -9   3   2       17.28       18.60      3.36 o
  -8   3   2       49.71       51.35      4.82 o
  -7   3   2        2.54        2.68      1.00 o
  -6   3   2        2.93        1.95      0.67 o
  -5   3   2      643.21      631.49     10.36 o
  -4   3   2       69.25       54.91      2.09 o
  -3   3   2      108.00      105.59      3.06 o
  -2   3   2       99.40      110.09      1.41 o
  -1   3   2      150.85      145.25      1.27 o
   0   3   2       96.72      102.39      2.79 o
   1   3   2        0.47        0.25      0.34 o
   2   3   2      216.92      222.80      2.37 o
   3   3   2        9.06       11.74      0.92 o
   4   3   2        8.72        8.80      0.89 o
   5   3   2       35.55       35.95      1.63 o
   6   3   2       47.79       48.12      3.64 o
   7   3   2        0.29        3.23      1.97 o
   8   3   2      202.45      242.29      9.39 o
  -8   4   2        6.49        6.32      2.47 o
  -7   4   2        6.43        3.52      1.86 o
  -6   4   2       13.15       13.93      1.49 o
  -5   4   2      101.96      106.70      3.16 o
  -4   4   2       72.60       63.43      2.27 o
  -3   4   2       60.65       70.66      2.27 o
  -2   4   2       18.02       21.73      0.89 o
  -1   4   2      592.26      654.41      4.90 o
   0   4   2       61.07       65.27      1.23 o
   1   4   2      214.87      196.33      1.97 o
   2   4   2       70.92       77.85      1.85 o
   3   4   2       79.02       68.63      2.74 o
   4   4   2       17.93       17.72      1.34 o
   5   4   2       10.52       10.43      1.43 o
   6   4   2        3.09        3.12      0.96 o
   7   4   2       44.47       50.02      4.65 o
   8   4   2       85.27       98.67      4.97 o
  -8   5   2        2.04        1.48      1.38 o
  -7   5   2        4.54        2.13      1.50 o
  -6   5   2       54.05       49.53      2.17 o
  -5   5   2      630.94      666.37     15.44 o
  -4   5   2       65.45       61.49      2.92 o
  -3   5   2      105.83      107.06      2.02 o
  -2   5   2        8.71        8.46      0.50 o
  -1   5   2      190.26      212.63      2.50 o
   0   5   2      196.49      198.61      5.11 o
   1   5   2      116.99      117.47      1.85 o
   2   5   2       35.84       32.82      1.02 o
   3   5   2      112.86      117.23      2.23 o
   4   5   2      180.54      177.54      3.32 o
   5   5   2       43.58       41.08      2.04 o
   6   5   2       25.38       24.93      2.22 o
   7   5   2        3.54        5.07      2.00 o
  -7   6   2        0.09        1.66      1.36 o
  -6   6   2       13.45        9.64      1.56 o
  -5   6   2        3.92        5.16      1.69 o
  -4   6   2       12.45       13.98      1.61 o
  -3   6   2        0.61        1.73      0.74 o
  -2   6   2      171.78      169.37      2.44 o
  -1   6   2      450.48      458.20      4.07 o
   0   6   2      182.14      189.71      3.58 o
   1   6   2       19.65       18.42      1.68 o
   2   6   2      108.38      101.86      2.35 o
   3   6   2      106.48      104.10      2.63 o
   4   6   2       39.22       39.98      1.93 o
   5   6   2       26.31       28.44      2.62 o
   6   6   2       10.53       10.69      2.46 o
   7   6   2       50.02       50.52      5.11 o
  -6   7   2        3.68        0.91      1.25 o
  -5   7   2        1.91        2.60      1.04 o
  -4   7   2        1.59        3.81      1.22 o
  -3   7   2        5.05        6.13      1.40 o
  -2   7   2        0.25        1.68      1.19 o
  -1   7   2       23.61       20.97      1.88 o
   0   7   2        5.54        2.43      1.07 o
   1   7   2        0.09        1.00      1.37 o
   2   7   2        0.00        1.79      1.02 o
   3   7   2      295.11      321.27      5.42 o
   4   7   2        7.33        5.77      1.17 o
   5   7   2        0.04        1.92      1.01 o
   6   7   2       15.99       18.52      3.64 o
  -5   8   2        0.13        1.91      1.11 o
  -4   8   2        0.00        1.31      0.90 o
  -3   8   2        4.27        3.22      1.30 o
  -2   8   2       18.11       14.35      2.04 o
  -1   8   2      127.52      128.30      3.56 o
   0   8   2       87.35       88.17      2.73 o
   1   8   2        5.58        5.20      1.52 o
   2   8   2        6.94        7.82      1.84 o
   3   8   2      103.45      118.19      4.89 o
   4   8   2        9.32        4.95      2.49 o
   5   8   2        3.35        2.68      1.09 o
  -3   9   2        0.40        2.22      0.84 o
  -2   9   2        0.01        1.09      1.20 o
  -1   9   2       28.53       30.51      2.02 o
   0   9   2       10.22       11.17      2.00 o
   1   9   2        2.35        1.98      1.02 o
   2   9   2        2.22        1.40      0.88 o
   3   9   2      153.68      161.84      4.44 o
  -9   1   3        0.87        2.18      1.18 o
  -8   1   3        0.04        0.68      1.62 o
  -7   1   3      141.11      143.18      6.92 o
  -6   1   3      382.50      404.02      4.57 o
  -5   1   3      130.92      123.69      9.42 o
  -4   1   3      193.49      179.76      4.48 o
  -3   1   3      122.01      102.89      2.64 o
  -2   1   3      167.16      124.38      1.74 o
  -1   1   3       11.10       14.74      0.92 o
   0   1   3       82.19       75.62      0.79 o
   1   1   3       26.35       40.30      1.24 o
   2   1   3      317.65      306.05      4.81 o
   3   1   3       69.58       74.57      1.82 o
   4   1   3       47.09       45.42      3.13 o
   5   1   3        3.67        4.49      1.91 o
   6   1   3       32.54       32.14      4.25 o
   7   1   3       85.58       77.01      4.04 o
   8   1   3        0.99        3.38      2.04 o
  -9   2   3       12.63       11.94      2.55 o
  -8   2   3        5.80        3.22      1.42 o
  -7   2   3       58.77       57.18      3.87 o
  -6   2   3      684.30      689.87     11.87 o
  -5   2   3      256.87      227.83      6.01 o
  -4   2   3       62.60       66.61      2.94 o
  -3   2   3       27.28       21.48      1.71 o
  -2   2   3     4192.46     4341.86     25.23 o
   0   2   3     4362.73     4380.58     34.43 o
   1   2   3      671.77      680.77      9.49 o
   2   2   3      196.44      185.99      1.68 o
   3   2   3      196.52      221.93      5.35 o
   4   2   3       69.37       61.91      3.18 o
   5   2   3       14.05       10.98      2.34 o
   6   2   3       33.08       34.23      2.92 o
   7   2   3       30.42       27.55      3.36 o
   8   2   3       28.22       23.68      3.12 o
  -9   3   3        3.62        3.37      1.96 o
  -8   3   3        0.10        1.06      1.13 o
  -7   3   3       35.31       33.22      2.32 o
  -6   3   3      479.95      488.54      9.32 o
  -5   3   3      294.62      299.40      5.52 o
  -4   3   3       97.38       82.38      2.63 o
  -3   3   3      171.44      157.70      2.56 o
  -2   3   3      320.72      345.49      3.47 o
  -1   3   3        1.23        0.15      0.20 o
   0   3   3       48.51       42.16      0.61 o
   1   3   3       95.66       93.27      1.16 o
   2   3   3      117.51      109.25      1.30 o
   3   3   3      139.85      153.85      2.01 o
   4   3   3       87.94       81.99      2.23 o
   5   3   3      120.97      117.90      4.50 o
   6   3   3       25.52       19.18      2.56 o
   7   3   3      159.37      161.19      5.28 o
   8   3   3        0.80        3.54      1.63 o
  -8   4   3        3.12        2.72      2.04 o
  -7   4   3        1.69        1.56      0.84 o
  -6   4   3      344.93      360.91      9.72 o
  -5   4   3      820.54      870.18     14.23 o
  -4   4   3      270.66      254.05      5.84 o
  -3   4   3      422.52      431.94      6.30 o
  -2   4   3     3551.20     3975.84     27.87 o
  -1   4   3     3246.93     3590.66     22.80 o
   0   4   3      326.18      290.36      2.53 o
   1   4   3       10.86       11.84      0.68 o
   2   4   3       33.88       30.84      1.00 o
   3   4   3      327.37      327.22      5.67 o
   4   4   3      167.60      169.77      2.98 o
   5   4   3        1.48        1.50      1.11 o
   6   4   3        5.35        9.01      2.18 o
   7   4   3        3.71        3.10      1.52 o
   8   4   3       98.12      110.45      5.05 o
  -8   5   3       16.28       20.13      2.61 o
  -7   5   3        7.32        5.27      1.96 o
  -6   5   3       42.79       41.11      2.16 o
  -5   5   3      236.89      262.83      6.64 o
  -4   5   3       77.61       71.79      2.14 o
  -3   5   3       22.26       22.53      0.94 o
  -2   5   3        2.64        1.10      0.35 o
  -1   5   3      130.93      139.75      1.76 o
   0   5   3       35.68       35.20      0.89 o
   1   5   3        1.31        2.69      0.45 o
   2   5   3       26.90       25.39      0.90 o
   3   5   3        5.77        7.45      1.06 o
   4   5   3       57.00       57.23      1.90 o
   5   5   3        3.44        2.33      0.87 o
   6   5   3       10.80        9.76      2.02 o
   7   5   3       20.81       25.31      3.04 o
  -7   6   3        0.00        3.09      2.20 o
  -6   6   3      121.82      116.21      3.15 o
  -5   6   3       19.31       17.50      1.63 o
  -4   6   3        6.12        6.05      1.06 o
  -3   6   3       52.77       47.55      2.02 o
  -2   6   3      379.41      389.19     10.14 o
  -1   6   3      350.33      400.36      6.16 o
   0   6   3       38.35       42.03      1.85 o
   1   6   3        9.69       10.29      1.77 o
   2   6   3        5.25        4.15      1.37 o
   3   6   3      311.21      340.87      6.01 o
   4   6   3        6.49        4.81      1.10 o
   5   6   3        1.16        2.26      0.84 o
   6   6   3        1.55        1.93      1.07 o
  -6   7   3        2.55        1.97      0.87 o
  -5   7   3       12.04       11.91      1.71 o
  -4   7   3        0.11        0.76      1.12 o
  -3   7   3        0.02        2.31      1.05 o
  -2   7   3       20.02       23.02      2.14 o
  -1   7   3       39.14       33.22      2.00 o
   0   7   3        2.57        2.51      0.85 o
   1   7   3        0.60        1.56      0.99 o
   2   7   3        2.38        2.95      1.32 o
   3   7   3      177.77      224.64      5.06 o
   4   7   3        3.12        3.58      1.33 o
   5   7   3        3.60        2.39      1.07 o
   6   7   3        2.48        5.35      3.76 o
  -5   8   3        4.32        3.56      1.02 o
  -4   8   3        0.45        1.46      0.82 o
  -3   8   3       18.58       22.19      2.24 o
  -2   8   3        0.10        2.36      1.05 o
  -1   8   3        1.36        1.26      0.95 o
   0   8   3        0.01        1.34      0.90 o
   1   8   3        0.02        0.27      1.37 o
   2   8   3       94.51      103.74      3.58 o
   3   8   3      388.98      464.40     13.36 o
   4   8   3       35.77       33.93      2.80 o
  -3   9   3        8.93        9.51      1.75 o
  -2   9   3       11.03       14.25      2.11 o
  -1   9   3       13.49       10.45      2.01 o
   0   9   3        0.06        1.10      0.98 o
   1   9   3        1.13        1.97      0.74 o
   2   9   3        6.38        4.06      1.18 o
   3   9   3       89.80      105.40      3.90 o
  -8   0   4        2.81        5.62      2.96 o
  -6   0   4     1374.65     1432.36     17.84 o
  -4   0   4      409.67      428.22     11.00 o
  -2   0   4     3497.65     3214.65     16.61 o
   4   0   4       46.08       51.51      5.12 o
   6   0   4       47.14       46.80      5.81 o
   8   0   4        0.14        1.53      2.10 o
  -9   1   4        0.28        2.50      1.65 o
  -8   1   4       40.74       41.52      3.28 o
  -7   1   4       52.89       50.64      2.68 o
  -6   1   4      928.60      985.13     10.79 o
  -5   1   4       31.72       25.76      3.54 o
  -4   1   4      393.78      382.34      6.97 o
  -3   1   4        0.57        0.84      0.76 o
  -2   1   4       48.13       37.49      1.39 o
  -1   1   4      282.40      255.39      2.09 o
   0   1   4      710.07      685.15      4.04 o
   1   1   4     1996.94     1918.50     10.79 o
   2   1   4      381.62      420.36      2.82 o
   3   1   4     1311.97     1495.73     39.41 o
   4   1   4       89.21       97.61      3.63 o
   5   1   4       52.94       45.96      4.11 o
   6   1   4       25.53       22.58      2.58 o
   7   1   4      255.75      244.19      7.61 o
   8   1   4       20.62       16.47      2.72 o
  -9   2   4        0.09        2.60      1.50 o
  -8   2   4       16.72       14.16      2.91 o
  -7   2   4      128.65      128.85      4.02 o
  -6   2   4      972.41     1013.80      7.28 o
  -5   2   4       10.19        7.11      2.73 o
  -4   2   4        0.64        0.89      1.11 o
  -3   2   4      439.66      429.48     10.68 o
  -2   2   4      556.42      585.14      5.66 o
  -1   2   4       59.01       72.44      2.32 o
   0   2   4        0.14        0.68      0.71 o
   1   2   4      605.42      583.06      3.22 o
   2   2   4      968.77     1110.74     12.49 o
   3   2   4      402.50      496.88      7.56 o
   4   2   4       77.04       64.77      3.10 o
   5   2   4       68.27       59.75      3.30 o
   6   2   4       15.33       12.47      1.80 o
   7   2   4       69.90       61.77      4.61 o
   8   2   4        7.51        7.67      2.42 o
  -9   3   4       29.57       32.13      3.93 o
  -8   3   4        0.86        1.34      0.84 o
  -7   3   4       62.11       63.42      2.76 o
  -6   3   4      540.97      549.96      9.44 o
  -5   3   4       19.64       14.71      1.64 o
  -4   3   4        2.86        3.80      1.25 o
  -3   3   4      335.76      328.08      7.15 o
  -2   3   4       15.17       20.45      0.76 o
  -1   3   4      417.56      453.71      4.29 o
   0   3   4       18.32       17.89      0.67 o
   1   3   4      161.34      168.10      1.80 o
   2   3   4        0.06        0.74      0.40 o
   3   3   4        0.66        1.13      0.63 o
   4   3   4       28.74       24.67      1.84 o
   5   3   4       30.63       27.98      2.78 o
   6   3   4        0.01        1.92      1.36 o
   7   3   4        2.88        2.04      0.99 o
   8   3   4        4.27        4.77      1.82 o
  -8   4   4        2.25        2.22      1.01 o
  -7   4   4        1.90        2.69      1.07 o
  -6   4   4        0.00        1.60      0.73 o
  -5   4   4        6.61        8.40      1.62 o
  -4   4   4       42.32       39.74      1.76 o
  -3   4   4       43.84       48.77      1.55 o
  -2   4   4     3430.37     3615.74     24.72 o
  -1   4   4       41.46       45.25      1.09 o
   0   4   4       69.26       70.23      1.61 o
   1   4   4      836.05      887.64      6.19 o
   2   4   4      153.23      182.18      2.30 o
   3   4   4        0.14        1.63      0.96 o
   4   4   4        0.02        1.10      0.84 o
   5   4   4       21.53       22.55      2.39 o
   6   4   4       21.08       18.34      3.39 o
   7   4   4       16.65       15.91      2.90 o
   8   4   4       19.65       17.98      2.97 o
  -8   5   4        0.31        0.97      1.41 o
  -7   5   4        1.48        0.91      0.94 o
  -6   5   4        1.42        1.37      0.91 o
  -5   5   4       40.12       38.46      1.81 o
  -4   5   4        1.58        2.44      0.68 o
  -3   5   4       32.89       30.61      1.00 o
  -2   5   4      259.07      289.96      4.21 o
  -1   5   4        2.32        3.40      0.57 o
   0   5   4        0.47        1.57      0.41 o
   1   5   4        6.63        6.76      0.58 o
   2   5   4        0.05        1.43      0.46 o
   3   5   4        3.59        4.80      1.92 o
   4   5   4       10.51       11.48      1.95 o
   5   5   4        3.89        2.72      1.82 o
   6   5   4       13.39        8.86      4.32 o
   7   5   4       50.11       62.23      4.82 o
  -7   6   4       43.39       41.83      3.28 o
  -6   6   4      184.53      187.82      3.86 o
  -5   6   4        2.24        1.61      0.56 o
  -4   6   4        0.30        1.21      0.76 o
  -3   6   4       34.24       32.63      2.63 o
  -2   6   4      492.18      483.68     13.23 o
  -1   6   4       43.76       50.35      1.73 o
   0   6   4       17.38       20.57      2.01 o
   1   6   4       14.18       11.03      2.25 o
   2   6   4       19.76       20.49      1.35 o
   3   6   4       91.10       92.01      2.96 o
   4   6   4        2.65        1.99      1.07 o
   5   6   4        1.70        1.22      0.87 o
   6   6   4       23.86       23.02      3.71 o
  -6   7   4       32.25       38.60      2.72 o
  -5   7   4        0.79        2.64      1.48 o
  -4   7   4        1.03        1.58      0.83 o
  -3   7   4       25.26       26.47      2.30 o
  -2   7   4        3.57        2.73      1.25 o
  -1   7   4       29.89       34.38      1.88 o
   0   7   4        3.51        2.93      0.81 o
   1   7   4        0.18        0.61      1.00 o
   2   7   4        0.36        0.65      1.01 o
   3   7   4      129.54      145.32      6.05 o
   4   7   4       56.56       57.17      2.74 o
   5   7   4       23.86       33.80      3.52 o
  -5   8   4        6.05        4.09      1.12 o
  -4   8   4       23.85       25.49      2.37 o
  -3   8   4       16.10       11.50      2.30 o
  -2   8   4        0.74        2.09      0.79 o
  -1   8   4        8.93        6.31      1.43 o
   0   8   4       12.93        9.67      1.52 o
   1   8   4        0.01        1.92      1.11 o
   2   8   4       34.81       38.18      2.31 o
   3   8   4       56.84       52.78      3.51 o
   4   8   4        0.00        1.81      1.14 o
  -3   9   4        0.29        2.91      1.82 o
  -2   9   4        0.67        3.00      2.09 o
  -1   9   4        0.00        1.22      1.08 o
   0   9   4        1.16        1.76      0.83 o
   1   9   4        0.60        1.78      1.03 o
   2   9   4       95.08      106.75      4.61 o
  -9   1   5        4.23        6.50      1.58 o
  -8   1   5       68.40       75.55      4.15 o
  -7   1   5        0.03        1.01      2.27 o
  -6   1   5      286.39      283.95      6.20 o
  -5   1   5       16.74       22.12      2.77 o
  -4   1   5      231.08      198.50      4.70 o
  -3   1   5      107.00       90.83      2.97 o
  -2   1   5        0.00        0.16      0.68 o
  -1   1   5       22.24       21.83      0.91 o
   0   1   5        0.58        3.01      0.95 o
   1   1   5       15.31       14.90      0.99 o
   2   1   5      630.82      661.34     17.91 o
   3   1   5       14.95       13.17      0.88 o
   4   1   5      261.15      257.81      6.14 o
   5   1   5        0.79        3.07      1.44 o
   6   1   5        8.28        5.88      1.74 o
   7   1   5       11.36       11.76      2.14 o
   8   1   5       62.28       75.00      4.83 o
  -9   2   5        3.16        3.11      3.07 o
  -8   2   5        6.85        6.00      2.54 o
  -7   2   5       41.43       46.01      2.54 o
  -6   2   5      276.16      295.68     11.14 o
  -5   2   5      104.13      109.02      4.93 o
  -4   2   5       36.67       33.14      2.78 o
  -3   2   5       13.10       23.09      1.28 o
  -2   2   5     2771.10     3013.16     13.24 o
  -1   2   5      736.48      742.68      3.94 o
   0   2   5       76.32       82.54      1.53 o
   1   2   5       18.51       15.97      0.69 o
   2   2   5     7665.90     8304.68    185.16 o
   3   2   5       36.11       33.87      1.15 o
   4   2   5       10.84       11.59      1.34 o
   5   2   5       19.02       18.68      3.52 o
   6   2   5       19.00       14.66      2.48 o
   7   2   5      210.75      217.81      6.19 o
   8   2   5       38.54       42.57      4.61 o
  -9   3   5        0.68        2.38      1.75 o
  -8   3   5        7.37       10.70      2.74 o
  -7   3   5       13.77       11.63      1.37 o
  -6   3   5      584.98      580.05     11.48 o
  -5   3   5      143.11      136.98      3.95 o
  -4   3   5        2.34        2.84      1.37 o
  -3   3   5        0.06        1.40      0.62 o
  -2   3   5       95.50      117.36      1.96 o
  -1   3   5      444.97      455.60      5.70 o
   0   3   5      676.66      650.23     12.59 o
   1   3   5      137.07      139.69      1.73 o
   2   3   5      888.23      933.90      9.69 o
   3   3   5       71.34       71.38      1.72 o
   4   3   5        3.38        3.30      1.21 o
   5   3   5        7.43        6.39      2.32 o
   6   3   5        0.55        1.25      1.15 o
   7   3   5       13.35       11.57      2.93 o
   8   3   5       15.11       20.05      2.73 o
  -8   4   5       27.14       30.21      3.51 o
  -7   4   5        2.74        4.35      1.60 o
  -6   4   5       20.12       17.10      1.50 o
  -5   4   5      118.69      110.04      2.86 o
  -4   4   5       74.87       73.39      4.16 o
  -3   4   5      277.49      309.32      3.45 o
  -2   4   5     9565.20    10669.34     86.36 o
  -1   4   5       77.31       65.19      1.60 o
   0   4   5       99.89       93.74      2.21 o
   1   4   5      165.84      170.47      2.03 o
   2   4   5        8.32        9.36      1.17 o
   3   4   5       15.56       17.47      1.40 o
   4   4   5      162.19      145.01      3.85 o
   5   4   5       57.42       55.64      3.52 o
   6   4   5        3.36        4.32      1.63 o
   7   4   5       34.32       27.24      3.15 o
  -8   5   5       15.88       15.20      2.39 o
  -7   5   5        6.64        5.36      3.08 o
  -6   5   5        2.90        2.98      0.60 o
  -5   5   5        2.35        1.97      0.77 o
  -4   5   5        0.04        1.42      0.69 o
  -3   5   5       81.25       73.89      2.56 o
  -2   5   5       48.43       53.09      1.35 o
  -1   5   5       14.39       14.89      1.09 o
   0   5   5       59.17       51.94      1.10 o
   1   5   5        6.77        7.11      0.62 o
   2   5   5      125.92      133.06      2.18 o
   3   5   5      152.97      152.52      2.17 o
   4   5   5       13.31       13.97      1.62 o
   5   5   5        9.63       10.27      1.53 o
   6   5   5       47.33       45.86      4.82 o
   7   5   5       10.00       13.94      2.45 o
  -7   6   5       12.55        9.25      1.67 o
  -6   6   5       13.47       12.00      2.34 o
  -5   6   5        1.22        1.71      0.62 o
  -4   6   5        3.51        3.68      0.96 o
  -3   6   5      895.45      961.51     14.70 o
  -2   6   5      710.28      769.74     10.55 o
  -1   6   5       69.40       68.45      3.67 o
   0   6   5       38.77       39.49      1.29 o
   1   6   5        1.61        2.30      0.55 o
   2   6   5      192.16      195.81      3.58 o
   3   6   5      162.19      169.73      4.31 o
   4   6   5        3.54        3.54      1.48 o
   5   6   5       27.28       25.66      2.39 o
   6   6   5       78.31       81.20      7.88 o
  -6   7   5       39.86       39.98      2.91 o
  -5   7   5        3.55        1.72      1.02 o
  -4   7   5       29.61       29.60      2.25 o
  -3   7   5        2.91        3.43      1.37 o
  -2   7   5        3.17        2.71      1.03 o
  -1   7   5        1.71        1.37      0.73 o
   0   7   5       13.98       17.02      1.62 o
   1   7   5        9.96       10.68      1.72 o
   2   7   5        4.74        5.50      1.42 o
   3   7   5        7.88        4.85      1.46 o
   4   7   5       15.49       15.94      2.32 o
   5   7   5        0.19        2.46      1.89 o
  -5   8   5        0.81        2.89      1.01 o
  -4   8   5        5.33        4.71      1.12 o
  -3   8   5      131.93      124.53      4.14 o
  -2   8   5        4.18        2.75      1.58 o
  -1   8   5       11.35        7.18      2.93 o
   0   8   5        0.32        0.63      1.32 o
   1   8   5        1.37        2.41      1.07 o
   2   8   5      111.52      117.62      3.68 o
   3   8   5       96.62       91.61      4.34 o
   4   8   5       16.57       18.58      2.53 o
  -3   9   5        2.75        2.13      0.88 o
  -2   9   5        3.62        3.16      1.03 o
  -1   9   5        0.03        2.25      1.16 o
   0   9   5        1.53        2.75      1.01 o
   1   9   5        2.51        2.66      1.26 o
   2   9   5       99.46      118.50      5.56 o
  -8   0   6        5.74        5.23      3.78 o
  -6   0   6       12.80       11.15      4.66 o
  -4   0   6      496.91      512.24     12.77 o
  -2   0   6     1614.31     1525.55      9.47 o
   0   0   6       45.36       45.54      2.03 o
   2   0   6      368.19      288.73      7.91 o
   4   0   6       89.80       85.36      5.07 o
   6   0   6      566.26      475.10     25.87 o
   8   0   6       15.11       13.80      3.61 o
  -9   1   6        0.01        1.68      1.03 o
  -8   1   6        6.10        8.15      2.63 o
  -7   1   6     2285.55     2564.80     25.06 o
  -6   1   6       45.43       45.35      3.31 o
  -5   1   6      112.60       96.43      6.49 o
  -4   1   6      495.83      478.17      8.22 o
  -3   1   6       95.40      104.35      2.97 o
  -2   1   6      171.57      162.09      1.99 o
  -1   1   6      628.13      578.39      1.77 o
   0   1   6     1485.22     1442.09      6.15 o
   1   1   6     1646.93     1729.78     14.82 o
   2   1   6      394.76      449.88      7.81 o
   3   1   6      207.47      213.11      3.19 o
   4   1   6        8.31       10.49      2.60 o
   5   1   6       20.38       22.74      2.64 o
   6   1   6      431.02      379.24     14.84 o
   7   1   6        2.53        7.54      1.87 o
   8   1   6        0.01        2.77      1.49 o
  -9   2   6        2.50        4.32      1.62 o
  -8   2   6       48.66       54.65      3.82 o
  -7   2   6      546.69      574.24     17.37 o
  -6   2   6      127.51      129.58      9.55 o
  -5   2   6      196.67      178.89      6.45 o
  -4   2   6        2.49        3.00      1.70 o
  -3   2   6     2526.60     2806.69     53.57 o
  -2   2   6      129.90      129.81      1.22 o
  -1   2   6      870.79      906.20      3.03 o
   0   2   6       90.07       87.95      2.45 o
   1   2   6      268.88      289.17      3.27 o
   2   2   6      269.38      352.52      3.56 o
   3   2   6      200.94      189.13      2.25 o
   4   2   6       20.02       22.33      1.28 o
   5   2   6        5.38        5.02      1.63 o
   6   2   6      296.60      274.73      8.92 o
   7   2   6       58.13       56.07      4.08 o
   8   2   6        1.72        1.46      1.10 o
  -9   3   6        4.78        3.67      2.85 o
  -8   3   6        9.92        9.72      2.29 o
  -7   3   6        2.69        2.37      0.82 o
  -6   3   6       30.82       27.76      1.89 o
  -5   3   6       38.72       41.16      2.23 o
  -4   3   6        2.68        2.72      3.07 o
  -3   3   6      312.64      332.58      6.75 o
  -2   3   6      351.22      397.86      3.62 o
  -1   3   6       49.13       58.13      0.87 o
   0   3   6       63.73       69.52      2.61 o
   1   3   6      488.52      547.68      5.12 o
   2   3   6      506.00      566.65      6.41 o
   3   3   6       11.32        9.77      1.04 o
   4   3   6       17.57       17.52      1.53 o
   5   3   6        9.84        6.60      2.37 o
   6   3   6       69.07       63.84      3.64 o
   7   3   6       55.88       53.89      4.41 o
   8   3   6        3.86        2.75      1.23 o
  -8   4   6       17.07       16.22      3.20 o
  -7   4   6        1.14        1.31      0.78 o
  -6   4   6        4.14        3.12      1.15 o
  -5   4   6       27.46       28.78      2.56 o
  -4   4   6      113.86      113.99      4.68 o
  -3   4   6      457.03      473.51      4.72 o
  -2   4   6       36.29       53.51      1.88 o
  -1   4   6       84.37       79.58      1.97 o
   0   4   6      119.39      122.94      2.61 o
   1   4   6     1148.08     1287.69     19.61 o
   2   4   6     2072.47     2428.09     23.25 o
   3   4   6       51.51       52.16      1.84 o
   4   4   6        8.34        7.82      1.80 o
   5   4   6       11.15        6.22      1.51 o
   6   4   6       19.09       17.96      2.06 o
   7   4   6       11.53       12.37      2.28 o
  -8   5   6        0.68        1.21      1.11 o
  -7   5   6       78.40       93.10      4.22 o
  -6   5   6        0.01        1.35      0.54 o
  -5   5   6       27.74       25.49      1.71 o
  -4   5   6        9.13        5.00      1.02 o
  -3   5   6       23.70       23.07      1.10 o
  -2   5   6       63.49       69.48      1.60 o
  -1   5   6        0.27        1.29      0.33 o
   0   5   6       18.62       16.41      0.83 o
   1   5   6      247.48      255.93      3.88 o
   2   5   6        0.00        1.65      0.96 o
   3   5   6        8.29        7.16      1.16 o
   4   5   6        0.07        2.19      1.45 o
   5   5   6       12.76       12.27      2.40 o
   6   5   6       16.88       14.79      2.17 o
   7   5   6        2.63        2.24      1.43 o
  -7   6   6       65.25       62.04      4.27 o
  -6   6   6        7.38        6.58      1.08 o
  -5   6   6       23.78       22.41      1.67 o
  -4   6   6       16.61       14.25      1.89 o
  -2   6   6       26.71       25.50      2.64 o
  -1   6   6      145.15      141.94      5.89 o
   0   6   6       79.63       73.80      4.18 o
   1   6   6      166.64      166.52      3.36 o
   2   6   6      537.05      582.92     11.55 o
   3   6   6       51.49       52.82      2.05 o
   4   6   6       10.99       10.32      1.67 o
   5   6   6       34.32       29.78      4.15 o
   6   6   6      255.84      263.77     20.16 o
  -6   7   6       24.18       29.50      2.83 o
  -5   7   6       28.65       32.24      2.18 o
  -4   7   6       49.22       41.47      2.41 o
  -3   7   6       37.94       42.47      2.62 o
  -2   7   6       13.01       14.14      2.01 o
  -1   7   6        0.66        1.87      0.76 o
   0   7   6        0.77        2.64      1.07 o
   1   7   6        9.05        7.13      1.47 o
   2   7   6       25.05       21.75      1.94 o
   3   7   6        0.13        1.28      0.56 o
   4   7   6       14.76       16.89      2.66 o
   5   7   6       10.22       10.18      2.85 o
  -5   8   6        0.21        1.30      1.22 o
  -4   8   6        7.72        4.79      1.17 o
  -3   8   6      344.57      359.99      6.28 o
  -2   8   6        8.70        5.62      1.37 o
  -1   8   6        0.00        2.02      1.01 o
   0   8   6        0.81        1.62      0.76 o
   1   8   6        0.20        2.50      1.31 o
   2   8   6        3.41        2.69      0.87 o
   3   8   6        2.97        2.24      1.83 o
   4   8   6        0.34        1.83      1.09 o
  -3   9   6       32.42       34.03      2.61 o
  -2   9   6        0.21        2.37      0.99 o
  -1   9   6        0.39        1.55      1.29 o
   0   9   6        2.78        2.68      1.27 o
   1   9   6        0.54        1.96      1.17 o
   2   9   6       44.95       52.56      2.95 o
  -9   1   7        1.01        3.51      1.43 o
  -8   1   7      137.64      146.98      5.47 o
  -7   1   7        3.45        6.89      2.74 o
  -6   1   7      271.44      279.76      6.20 o
  -5   1   7        1.43        4.80      2.48 o
  -4   1   7        0.09        0.81      1.10 o
  -3   1   7      305.36      342.76      6.33 o
  -2   1   7      635.21      669.25      3.06 o
  -1   1   7       86.38       85.55      0.94 o
   0   1   7        0.57        1.17      0.53 o
   1   1   7        1.44        2.03      0.64 o
   2   1   7       33.71       39.05      2.18 o
   3   1   7      143.60      153.62      2.32 o
   4   1   7        7.47        7.28      0.88 o
   5   1   7       21.61       16.73      2.37 o
   6   1   7       21.43       12.64      2.36 o
   7   1   7        5.81        4.93      1.89 o
   8   1   7       16.71       21.19      3.09 o
  -9   2   7        0.55        0.60      1.12 o
  -8   2   7      150.93      152.45      5.99 o
  -7   2   7       79.69       83.24      4.74 o
  -6   2   7      193.99      202.59      5.54 o
  -5   2   7      240.25      243.75      7.99 o
  -4   2   7      439.41      439.39      7.91 o
  -3   2   7      909.59     1069.92     16.36 o
  -2   2   7      300.35      336.99      2.88 o
  -1   2   7        2.10        2.92      0.37 o
   0   2   7     2484.92     2616.11     19.97 o
   1   2   7     1291.25     1352.04     37.75 o
   2   2   7        1.92        2.56      0.86 o
   3   2   7      681.62      735.59     12.45 o
   4   2   7        0.13        0.96      0.58 o
   5   2   7        6.79        2.86      0.96 o
   6   2   7        2.25        3.26      1.26 o
   7   2   7        0.10        2.84      3.09 o
   8   2   7        0.00        0.00      1.87 o
  -9   3   7       13.01       17.32      2.83 o
  -8   3   7      284.81      326.47      8.07 o
  -7   3   7       37.48       39.87      2.57 o
  -6   3   7       39.10       38.62      2.23 o
  -5   3   7        6.46        7.00      1.52 o
  -4   3   7        1.98        3.99      1.52 o
  -3   3   7      216.48      243.64      3.98 o
  -2   3   7       67.62       70.10      2.28 o
  -1   3   7       93.40       92.43      1.15 o
   0   3   7       77.29       77.30      1.28 o
   1   3   7      195.07      211.14      2.70 o
   2   3   7      208.69      190.16      4.71 o
   3   3   7       19.26       17.85      1.41 o
   4   3   7        1.63        1.38      1.12 o
   5   3   7       37.56       25.06      2.57 o
   6   3   7        4.96        4.19      2.07 o
   7   3   7       14.05       15.28      2.71 o
  -8   4   7      199.15      219.42      8.74 o
  -7   4   7       66.78       72.77      2.49 o
  -6   4   7        0.00        1.78      2.39 o
  -5   4   7       24.65       20.25      1.57 o
  -4   4   7       49.47       43.34      1.88 o
  -3   4   7      394.00      471.73      9.45 o
  -2   4   7      197.10      182.04      2.18 o
  -1   4   7        3.05        4.23      0.50 o
   0   4   7       69.52       61.68      1.77 o
   1   4   7      132.31      139.41      2.12 o
   2   4   7       36.02       40.82      2.20 o
   3   4   7       37.60       35.00      1.64 o
   4   4   7      331.41      344.94      6.27 o
   5   4   7      251.30      260.00     14.23 o
   6   4   7       17.62       15.86      2.19 o
   7   4   7       14.12       12.81      2.82 o
  -8   5   7       93.20       99.84      4.81 o
  -7   5   7       15.70       15.23      1.49 o
  -6   5   7       13.73       13.29      1.33 o
  -5   5   7        7.82        5.78      1.13 o
  -4   5   7       96.95       91.68      3.76 o
  -3   5   7       88.61       82.96      1.71 o
  -2   5   7       13.58       14.06      0.88 o
  -1   5   7       72.80       65.80      1.51 o
   0   5   7       19.31       18.23      1.05 o
   1   5   7       95.10       96.05      1.80 o
   2   5   7        0.03        1.32      0.51 o
   3   5   7       14.27       11.97      1.49 o
   4   5   7       44.53       44.61      1.94 o
   5   5   7        3.50        3.02      1.08 o
   6   5   7       40.46       39.03      3.33 o
   7   5   7        9.82       12.44      2.26 o
  -7   6   7        0.07        1.75      1.10 o
  -6   6   7        3.10        2.31      0.89 o
  -5   6   7        2.14        2.76      0.79 o
  -4   6   7       62.09       60.83      2.62 o
  -3   6   7      622.77      639.82     10.17 o
  -2   6   7        4.31        3.69      1.37 o
  -1   6   7       62.55       57.81      1.88 o
   0   6   7       11.63       10.82      1.26 o
   1   6   7       45.70       41.36      1.59 o
   2   6   7       82.89       74.48      4.03 o
   3   6   7       17.30       19.46      1.67 o
   4   6   7       12.13       10.22      1.76 o
   5   6   7       35.74       33.70      2.98 o
   6   6   7      237.03      248.23      8.70 o
  -6   7   7        2.60        3.64      1.17 o
  -5   7   7        0.05        0.52      0.75 o
  -4   7   7       27.04       21.25      1.98 o
  -3   7   7        1.40        0.55      1.36 o
  -2   7   7        6.22        4.58      1.12 o
  -1   7   7        2.33        2.23      0.94 o
   0   7   7       14.79       17.09      2.29 o
   1   7   7       19.21       23.29      2.44 o
   2   7   7       14.67       17.96      2.09 o
   3   7   7        2.00        2.14      0.86 o
   4   7   7        1.39        2.91      1.26 o
   5   7   7        0.09        1.48      1.23 o
  -5   8   7       11.45        8.72      1.72 o
  -4   8   7      173.21      166.43      5.32 o
  -3   8   7      251.33      266.15     12.46 o
  -2   8   7       63.32       69.42      2.66 o
  -1   8   7        2.58        2.00      0.98 o
   0   8   7       21.37       21.39      2.17 o
   1   8   7        1.54        1.71      1.11 o
   2   8   7       16.13       15.20      2.02 o
   3   8   7        0.09        2.01      1.08 o
   4   8   7        1.24        3.20      1.28 o
  -3   9   7       29.07       31.95      2.79 o
  -2   9   7        3.42        2.84      1.42 o
  -1   9   7        6.86        8.76      2.98 o
   0   9   7       15.51       16.63      3.05 o
   1   9   7       46.43       48.24      2.94 o
   2   9   7        7.12        7.59      1.51 o
  -8   0   8      136.49      118.10      6.64 o
  -6   0   8      184.20      176.91      7.16 o
  -4   0   8     3258.62     3838.69     73.56 o
  -2   0   8      373.84      419.65      4.50 o
   0   0   8       38.13       38.28      1.68 o
   2   0   8     2221.90     2333.84     48.28 o
   4   0   8       34.69       28.83      3.73 o
   6   0   8      425.02      411.06     17.36 o
   8   0   8        1.20        2.24      2.31 o
  -9   1   8        0.08        3.56      1.35 o
  -8   1   8      250.92      269.57      7.86 o
  -7   1   8       67.51       62.08      4.23 o
  -6   1   8      103.52      102.25      4.01 o
  -5   1   8      152.15      141.96      4.59 o
  -4   1   8      324.82      383.07      7.13 o
  -3   1   8     1145.12     1296.48     19.52 o
  -2   1   8        1.46        2.46      0.42 o
  -1   1   8      473.10      513.07      2.04 o
   0   1   8      705.93      796.83     17.04 o
   1   1   8       77.15       90.29      2.75 o
   2   1   8       74.49       82.02      3.08 o
   3   1   8       11.53       15.74      0.85 o
   4   1   8       21.14       25.87      1.01 o
   5   1   8      136.63      111.19      4.84 o
   6   1   8       29.05       20.99      2.80 o
   7   1   8       13.27        8.16      2.66 o
   8   1   8        3.43        4.83      1.61 o
  -9   2   8        3.84        3.63      1.49 o
  -8   2   8      246.09      253.91      6.74 o
  -7   2   8        4.86        3.98      1.87 o
  -6   2   8       18.53       17.82      2.56 o
  -5   2   8       65.80       64.17      3.76 o
  -4   2   8      480.03      513.32      8.93 o
  -3   2   8     2180.01     2436.09     31.74 o
  -2   2   8      789.31      829.23      6.24 o
  -1   2   8        1.75        1.80      0.31 o
   0   2   8       34.10       36.88      1.31 o
   1   2   8     1415.52     1629.79     23.82 o
   2   2   8       22.52       14.91      0.95 o
   3   2   8       28.31       28.21      1.01 o
   4   2   8       67.97       67.06      1.58 o
   5   2   8       89.12       58.69      3.55 o
   6   2   8       18.34       16.11      2.62 o
   7   2   8        0.00        1.61      1.46 o
   8   2   8       13.49       11.82      2.27 o
  -9   3   8        2.31        6.79      2.17 o
  -8   3   8      107.46      109.47      4.92 o
  -7   3   8       11.30       11.06      1.68 o
  -6   3   8       36.17       29.80      2.85 o
  -5   3   8       40.98       37.17      2.44 o
  -4   3   8       10.69       13.80      1.80 o
  -3   3   8       36.75       47.13      2.07 o
  -2   3   8      223.45      229.05      2.35 o
  -1   3   8        3.29        4.90      0.51 o
   0   3   8       13.04       12.84      0.77 o
   1   3   8      134.32      139.34      2.44 o
   2   3   8        0.31        1.31      0.63 o
   3   3   8        0.00        1.27      0.57 o
   4   3   8       58.84       60.31      2.34 o
   5   3   8      142.34      119.41      6.07 o
   6   3   8       11.80       17.71      3.12 o
   7   3   8        2.23        4.36      1.67 o
  -8   4   8       81.76       83.83      5.01 o
  -7   4   8        4.27        2.82      1.02 o
  -6   4   8        0.65        1.81      1.10 o
  -5   4   8       58.50       55.93      2.23 o
  -4   4   8        0.03        0.74      0.60 o
  -3   4   8        0.94        1.88      0.77 o
  -2   4   8       24.19       20.29      0.89 o
  -1   4   8       94.33      100.58      1.42 o
   0   4   8      165.28      178.87      6.02 o
   1   4   8     2670.03     3015.55     27.05 o
   2   4   8       56.60       53.21      2.21 o
   3   4   8       12.14       15.07      1.37 o
   4   4   8      111.72      112.24      2.96 o
   5   4   8      161.39      182.98      5.70 o
   6   4   8       26.64       22.61      2.58 o
   7   4   8        4.23        1.80      1.26 o
  -8   5   8        8.52       10.78      3.44 o
  -7   5   8       26.32       26.23      1.75 o
  -6   5   8       15.34       14.11      1.37 o
  -5   5   8       19.32       14.95      1.23 o
  -4   5   8       25.69       18.94      1.40 o
  -3   5   8        0.04        1.35      0.93 o
  -2   5   8       11.04       11.54      0.79 o
  -1   5   8       39.24       42.54      1.33 o
   0   5   8       36.36       39.18      1.02 o
   1   5   8       24.58       24.71      1.63 o
   2   5   8       17.88       19.36      1.41 o
   3   5   8       23.04       23.13      1.46 o
   4   5   8       12.75       13.29      1.39 o
   5   5   8        2.62        1.92      1.02 o
   6   5   8       29.42       30.29      2.79 o
  -7   6   8        1.52        1.56      0.75 o
  -6   6   8        1.23        1.94      0.71 o
  -5   6   8        0.13        1.30      0.87 o
  -4   6   8      313.27      321.29      6.21 o
  -3   6   8      177.76      176.65      4.28 o
  -2   6   8       96.85       84.61      4.82 o
  -1   6   8       61.15       59.90      2.03 o
   0   6   8      140.92      133.60      3.08 o
   1   6   8      303.55      332.70      5.11 o
   2   6   8       54.05       61.35      2.21 o
   3   6   8        1.23        1.65      0.51 o
   4   6   8        0.75        1.27      0.53 o
   5   6   8      295.36      320.95     13.79 o
   6   6   8       99.08       94.23      6.17 o
  -6   7   8       10.16        5.48      1.52 o
  -5   7   8        7.04        5.79      1.62 o
  -4   7   8        6.50        5.29      1.24 o
  -3   7   8        3.11        0.54      0.99 o
  -2   7   8       16.34       15.40      1.58 o
  -1   7   8       14.38       16.79      1.71 o
   0   7   8       46.01       48.43      2.58 o
   1   7   8       13.39       13.79      1.80 o
   2   7   8        7.29        8.39      1.73 o
   3   7   8       10.04       10.64      2.05 o
   4   7   8        0.42        1.39      1.12 o
   5   7   8        9.79       11.38      3.06 o
  -5   8   8        0.05        1.22      0.76 o
  -4   8   8      367.66      374.14      9.69 o
  -3   8   8        0.08        1.62      0.76 o
  -2   8   8        0.47        1.76      0.87 o
  -1   8   8        9.12        6.80      1.21 o
   0   8   8       34.31       29.89      3.08 o
   1   8   8        2.47        2.81      1.19 o
   2   8   8        1.75        3.92      1.21 o
   3   8   8        0.34        1.75      0.92 o
  -3   9   8       32.73       29.29      3.52 o
  -2   9   8        1.77        1.48      1.04 o
  -1   9   8        0.25        3.15      1.32 o
   0   9   8        9.60        4.70      1.55 o
   1   9   8       28.62       32.45      2.58 o
  -9   1   9       38.63       39.26      4.12 o
  -8   1   9      200.06      214.02      6.29 o
  -7   1   9       59.71       56.81      4.56 o
  -6   1   9        9.41        9.02      4.58 o
  -5   1   9      156.44      155.30      5.86 o
  -4   1   9        9.00        8.56      1.85 o
  -3   1   9       76.81       65.12      2.65 o
  -2   1   9      169.79      183.17      2.43 o
  -1   1   9       26.42       23.68      0.63 o
   0   1   9       24.56       27.19      2.26 o
   1   1   9      185.80      201.86      4.65 o
   2   1   9       11.00       10.03      1.61 o
   3   1   9       78.39       91.56      6.24 o
   4   1   9       20.41       23.04      1.42 o
   5   1   9        6.03        2.55      1.25 o
   6   1   9       10.57        9.41      1.94 o
   7   1   9        8.43        7.39      2.39 o
  -9   2   9       34.69       36.12      4.08 o
  -8   2   9      337.34      361.23      9.31 o
  -7   2   9       23.41       26.16      2.93 o
  -6   2   9       21.19       17.32      2.59 o
  -5   2   9       43.47       40.32      2.91 o
  -4   2   9      367.45      387.80      7.31 o
  -3   2   9      123.55      106.93      3.05 o
  -2   2   9        0.38        0.48      0.25 o
  -1   2   9      504.58      518.29      4.40 o
   0   2   9     2972.06     3197.53     87.69 o
   1   2   9     1038.71     1098.64     17.45 o
   2   2   9       75.22       71.73      3.20 o
   3   2   9      794.52      823.95     12.73 o
   4   2   9      142.24      134.26      2.29 o
   5   2   9      384.81      330.90      9.61 o
   6   2   9        2.08        4.12      1.77 o
   7   2   9        3.30        1.77      1.15 o
  -9   3   9      186.44      216.65      8.79 o
  -8   3   9      368.43      432.14     13.21 o
  -7   3   9        0.04        2.17      1.22 o
  -6   3   9        3.15        0.75      1.25 o
  -5   3   9      109.07       89.43      3.95 o
  -4   3   9      103.89      107.34      3.77 o
  -3   3   9        8.46        6.97      0.88 o
  -2   3   9       81.17       81.29      2.08 o
  -1   3   9       48.29       49.76      1.54 o
   0   3   9      116.29      111.33      3.59 o
   1   3   9      210.07      199.71      4.75 o
   2   3   9       10.47        9.61      1.28 o
   3   3   9       75.02       77.32      2.25 o
   4   3   9       18.87       16.67      1.39 o
   5   3   9      400.02      372.57     15.69 o
   6   3   9        9.34        8.94      2.11 o
   7   3   9        4.28        5.62      1.91 o
  -8   4   9      125.72      129.49      6.29 o
  -7   4   9       20.44       21.33      2.51 o
  -6   4   9       97.71      104.28      3.21 o
  -5   4   9      119.61      116.80      3.12 o
  -4   4   9      433.14      479.92      7.24 o
  -3   4   9       37.54       41.83      1.84 o
  -2   4   9      144.47      141.66      4.78 o
  -1   4   9      492.92      513.80      4.52 o
   0   4   9       35.49       31.23      1.13 o
   1   4   9      374.68      393.60      8.04 o
   2   4   9       57.98       52.98      2.01 o
   3   4   9       24.63       26.41      1.60 o
   4   4   9       95.36       87.17      3.12 o
   5   4   9     1208.23     1306.23     17.88 o
   6   4   9       13.55       10.15      2.32 o
   7   4   9       12.83       14.26      2.61 o
  -8   5   9      108.01      139.19     12.04 o
  -7   5   9       62.88       70.79      2.83 o
  -6   5   9        0.02        1.07      0.94 o
  -5   5   9       33.86       31.25      1.68 o
  -4   5   9        1.06        0.94      0.60 o
  -3   5   9        0.88        1.38      0.80 o
  -2   5   9        2.91        2.28      0.53 o
  -1   5   9        8.03        8.40      1.21 o
   0   5   9        0.35        1.13      0.55 o
   1   5   9       96.78      100.18      1.85 o
   2   5   9        2.24        2.26      0.65 o
   3   5   9        0.38        1.76      0.74 o
   4   5   9       86.27       93.02      5.24 o
   5   5   9      121.14      111.47      4.27 o
   6   5   9       36.74       34.91      3.58 o
  -7   6   9        1.38        1.65      0.89 o
  -6   6   9        0.62        1.28      0.57 o
  -5   6   9        1.60        2.38      0.75 o
  -4   6   9      145.06      143.75      7.28 o
  -3   6   9       14.23       10.47      1.37 o
  -2   6   9        5.36        4.83      1.05 o
  -1   6   9        1.79        1.84      0.73 o
   0   6   9      386.51      407.60      6.09 o
   1   6   9        3.44        1.79      0.61 o
   2   6   9        1.96        2.40      0.64 o
   3   6   9        0.25        1.62      1.23 o
   4   6   9       64.18       68.85      2.84 o
   5   6   9      381.83      414.51     14.55 o
  -6   7   9        0.77        2.04      1.05 o
  -5   7   9        5.53        5.39      1.84 o
  -4   7   9       41.05       43.44      2.72 o
  -3   7   9        3.17        3.30      1.16 o
  -2   7   9        0.01        0.85      0.83 o
  -1   7   9        4.10        4.48      1.16 o
   0   7   9        0.10        0.96      0.88 o
   1   7   9        0.00        1.08      1.07 o
   2   7   9        0.35        1.13      1.06 o
   3   7   9        0.61        1.71      1.37 o
   4   7   9       16.75       15.54      2.13 o
  -5   8   9       51.47       40.64      2.99 o
  -4   8   9      428.17      454.61     23.56 o
  -3   8   9       37.70       38.24      2.65 o
  -2   8   9        8.60        8.29      1.70 o
  -1   8   9        6.52        6.57      1.73 o
   0   8   9      178.38      194.17      4.61 o
   1   8   9      109.18      123.10      4.71 o
   2   8   9        1.45        2.72      0.97 o
   3   8   9        6.33        6.71      1.41 o
  -2   9   9        0.74        1.17      1.51 o
  -1   9   9        2.18        3.55      1.30 o
   0   9   9        9.36        9.52      2.78 o
   1   9   9       12.15        7.82      1.69 o
  -8   0  10        0.32        0.60      1.67 o
  -6   0  10      481.57      526.03     10.65 o
  -4   0  10     2931.78     3250.12     63.01 o
  -2   0  10       57.05       75.66      3.80 o
   0   0  10    14895.00    15927.53    869.09 o
   2   0  10      336.65      328.90      9.19 o
   4   0  10       10.64       11.88      0.78 o
   6   0  10        4.63        4.75      5.14 o
  -9   1  10       41.06       51.00      4.37 o
  -8   1  10        2.18        2.12      2.24 o
  -7   1  10       40.02       42.16      3.53 o
  -6   1  10       39.88       38.24      3.41 o
  -5   1  10      187.17      192.62      7.26 o
  -4   1  10      493.69      533.03      9.40 o
  -3   1  10        4.98        6.16      1.17 o
  -2   1  10      197.30      229.79      4.50 o
  -1   1  10       85.17       82.60      1.14 o
   0   1  10        0.47        4.82      1.68 o
   1   1  10      151.77      152.96      3.94 o
   2   1  10       53.26       57.31      3.50 o
   3   1  10        0.27        2.50      2.92 o
   4   1  10        6.69        8.32      1.54 o
   5   1  10        0.89        1.22      1.01 o
   6   1  10        9.96        6.32      3.22 o
   7   1  10       25.12       22.18      2.94 o
  -9   2  10        0.23        0.00      1.71 o
  -8   2  10        2.11        4.40      2.93 o
  -7   2  10        1.12        1.47      2.03 o
  -6   2  10        0.63        0.91      1.53 o
  -5   2  10      156.37      169.03      5.61 o
  -4   2  10      224.62      260.21      5.71 o
  -3   2  10      294.01      294.43      2.98 o
  -2   2  10      310.62      331.42      3.05 o
  -1   2  10      251.49      253.94      2.70 o
   0   2  10      517.13      672.28      8.28 o
   1   2  10      190.64      196.69      4.53 o
   2   2  10       21.35       18.88      2.01 o
   3   2  10      260.27      278.37      5.55 o
   4   2  10      654.74      726.10     11.78 o
   5   2  10        8.00        3.93      1.76 o
   6   2  10       26.73       28.72      3.75 o
   7   2  10        1.00        2.28      2.34 o
  -9   3  10       13.94       11.98      2.07 o
  -8   3  10        1.73        1.94      0.99 o
  -7   3  10        2.17        2.05      1.52 o
  -6   3  10      206.81      196.07      6.66 o
  -5   3  10       45.39       43.44      2.39 o
  -4   3  10       24.09       30.40      2.24 o
  -3   3  10        0.20        1.37      0.55 o
  -2   3  10      149.94      159.78      2.16 o
  -1   3  10        0.09        0.58      0.52 o
   0   3  10        1.20        2.65      0.84 o
   1   3  10        0.37        0.60      1.29 o
   2   3  10      144.35      164.55      4.56 o
   3   3  10       11.05       11.54      3.43 o
   4   3  10        0.49        0.54      0.50 o
   5   3  10       50.53       55.88      3.61 o
   6   3  10        6.89        4.04      1.99 o
   7   3  10        5.71        4.40      1.39 o
  -8   4  10       10.73        8.04      2.78 o
  -7   4  10        1.02        1.52      1.24 o
  -6   4  10       13.00       14.85      2.11 o
  -5   4  10      100.04       94.65      3.49 o
  -4   4  10       44.06       35.86      1.73 o
  -3   4  10        1.28        0.93      0.75 o
  -2   4  10       28.55       28.50      1.47 o
  -1   4  10       14.98       13.32      1.31 o
   0   4  10        0.17        1.88      0.56 o
   1   4  10        7.43        8.76      1.13 o
   2   4  10       18.66       21.54      1.44 o
   3   4  10        1.34        1.53      0.77 o
   4   4  10      208.57      243.54      6.92 o
   5   4  10      247.82      264.55      6.62 o
   6   4  10        0.94        0.00      1.52 o
  -8   5  10        3.27        4.38      1.44 o
  -7   5  10        0.56        1.11      0.55 o
  -6   5  10        3.42        2.01      0.66 o
  -5   5  10       55.88       48.91      1.92 o
  -4   5  10        0.21        0.86      0.80 o
  -3   5  10        0.59        1.80      0.89 o
  -2   5  10        0.22        0.95      0.38 o
  -1   5  10       18.64       20.98      1.64 o
   0   5  10       88.53       84.29      2.03 o
   1   5  10       85.17       81.83      2.03 o
   2   5  10       50.37       45.69      1.85 o
   3   5  10        5.35        6.11      0.99 o
   4   5  10       58.87       46.31      2.67 o
   5   5  10       46.60       46.22      3.14 o
   6   5  10       50.27       58.46      6.83 o
  -7   6  10        3.11        3.07      0.88 o
  -6   6  10        2.27        3.27      1.00 o
  -5   6  10        9.72        8.71      1.10 o
  -4   6  10       55.74       52.66      2.37 o
  -3   6  10       72.72       72.04      2.65 o
  -2   6  10       22.12       19.74      3.24 o
  -1   6  10        7.71        8.18      1.34 o
   0   6  10       84.29       87.56      2.56 o
   1   6  10        0.34        0.82      0.50 o
   2   6  10        8.82        8.80      1.01 o
   3   6  10       11.45        9.01      1.02 o
   4   6  10       19.23       16.99      1.87 o
   5   6  10      195.70      188.83     10.75 o
  -6   7  10        4.23        2.87      1.05 o
  -5   7  10        2.08        2.21      0.81 o
  -4   7  10      184.21      185.52      6.28 o
  -3   7  10       32.51       29.94      2.47 o
  -2   7  10       28.14       29.63      1.82 o
  -1   7  10       22.11       22.59      2.17 o
   0   7  10      228.68      240.07      4.94 o
   1   7  10        2.50        1.68      1.10 o
   2   7  10        0.01        1.95      1.09 o
   3   7  10        1.23        1.48      0.91 o
   4   7  10       26.74       28.34      2.96 o
  -5   8  10       36.40       29.17      2.41 o
  -4   8  10       19.57       18.78      2.31 o
  -3   8  10       12.22        9.55      1.78 o
  -2   8  10        0.54        0.89      1.33 o
  -1   8  10       59.18       57.71      3.30 o
   0   8  10       24.26       27.84      2.79 o
   1   8  10       46.20       44.30      2.97 o
   2   8  10        1.34        3.72      1.02 o
   3   8  10        0.03        1.76      0.82 o
  -2   9  10        1.83        3.74      1.11 o
  -1   9  10        1.92        2.05      1.21 o
   0   9  10      140.33      162.89      7.46 o
  -9   1  11        9.65       11.16      2.33 o
  -8   1  11        0.03        1.05      2.11 o
  -7   1  11        0.31        0.85      2.08 o
  -6   1  11        0.20        2.41      1.87 o
  -5   1  11      393.77      422.17     12.61 o
  -4   1  11      120.12      121.30      2.74 o
  -3   1  11        0.02        0.89      0.47 o
  -2   1  11        9.38       12.24      1.98 o
  -1   1  11      437.80      471.15      4.29 o
   0   1  11      149.88      147.03      4.05 o
   1   1  11       64.93       74.40      4.03 o
   2   1  11        0.46        1.68      0.98 o
   3   1  11       38.10       34.56      3.24 o
   4   1  11      215.28      217.88      5.13 o
   5   1  11       11.48       10.52      1.93 o
   6   1  11        2.77        1.33      1.81 o
   7   1  11        2.13        1.14      1.37 o
  -9   2  11       22.54       22.85      3.17 o
  -8   2  11        0.09        0.19      1.96 o
  -7   2  11        8.40        9.18      2.32 o
  -6   2  11        2.22        0.51      1.51 o
  -5   2  11     1163.24     1349.48     18.26 o
  -4   2  11        7.73       11.93      1.41 o
  -3   2  11      162.72      146.48      4.71 o
  -2   2  11       12.24       12.39      0.76 o
  -1   2  11      537.70      575.39     11.62 o
   0   2  11      838.25      853.55     36.36 o
   1   2  11     2239.32     2243.98     31.13 o
   2   2  11       75.30       73.71      3.22 o
   3   2  11        0.11        0.58      0.89 o
   4   2  11     2452.15     2659.65     13.59 o
   5   2  11       83.95       78.95      4.55 o
   6   2  11       13.49       12.06      2.35 o
   7   2  11        2.76        3.82      1.37 o
  -9   3  11      203.89      265.08      7.34 o
  -8   3  11        4.04        3.17      1.28 o
  -7   3  11        7.85        6.60      2.09 o
  -6   3  11        3.42        3.36      1.85 o
  -5   3  11       34.51       48.53      2.69 o
  -4   3  11      129.72      129.34      3.35 o
  -3   3  11        9.27       11.11      0.95 o
  -2   3  11       19.37       17.28      1.80 o
  -1   3  11      136.39      142.26      4.50 o
   0   3  11      189.94      189.51      3.26 o
   1   3  11        1.56        1.85      1.34 o
   2   3  11       12.62       11.02      1.40 o
   3   3  11       91.29       92.83      5.37 o
   4   3  11      287.72      283.32      6.64 o
   5   3  11        1.83        2.58      1.38 o
   6   3  11        1.22        2.65      1.54 o
   7   3  11        7.24        5.12      2.72 o
  -8   4  11        8.12        7.71      1.59 o
  -7   4  11        0.09        0.53      0.88 o
  -6   4  11        9.66       11.06      1.59 o
  -5   4  11      137.91      151.62      4.27 o
  -4   4  11        0.33        1.76      0.82 o
  -3   4  11      169.67      158.66      3.59 o
  -2   4  11        0.65        1.89      0.79 o
  -1   4  11       19.00       19.07      1.76 o
   0   4  11       59.63       61.46      2.09 o
   1   4  11       12.51       10.27      1.23 o
   2   4  11        4.13        4.63      0.94 o
   3   4  11       25.70       18.96      1.52 o
   4   4  11     1558.80     1674.65     47.18 o
   5   4  11        0.88        2.16      1.06 o
   6   4  11        0.52        0.90      1.43 o
  -8   5  11        2.64        3.46      1.27 o
  -7   5  11        0.29        1.23      1.47 o
  -6   5  11        2.77        2.85      0.90 o
  -5   5  11      111.79      109.58      3.04 o
  -4   5  11        0.09        0.84      0.55 o
  -3   5  11       64.45       68.16      2.05 o
  -2   5  11      146.83      147.45      3.76 o
  -1   5  11      117.26      119.40      2.69 o
   0   5  11       69.77       69.22      4.01 o
   1   5  11       14.23       10.80      1.24 o
   2   5  11        0.03        0.84      0.46 o
   3   5  11       27.95       27.19      1.62 o
   4   5  11       89.72       89.09      6.14 o
   5   5  11       16.01       21.28      2.88 o
   6   5  11        9.66        4.62      1.39 o
  -7   6  11        3.39        4.20      0.95 o
  -6   6  11        7.25        7.52      1.18 o
  -5   6  11        0.88        1.19      0.67 o
  -4   6  11       72.68       73.40      2.41 o
  -3   6  11       11.07        9.61      1.28 o
  -2   6  11        2.49        1.46      0.60 o
  -1   6  11       50.99       52.05      2.43 o
   0   6  11      166.71      178.02      4.82 o
   1   6  11        2.28        2.16      0.86 o
   2   6  11        0.03        0.95      0.74 o
   3   6  11       31.01       31.25      1.80 o
   4   6  11       59.32       51.58      2.92 o
   5   6  11       54.63       52.55      6.00 o
  -6   7  11        0.03        2.12      0.97 o
  -5   7  11       10.49        7.58      1.47 o
  -4   7  11       35.29       32.19      2.78 o
  -3   7  11        0.11        3.50      1.33 o
  -2   7  11        0.01        1.92      1.15 o
  -1   7  11       50.85       56.87      2.89 o
   0   7  11       16.31       17.30      1.88 o
   1   7  11        0.39        1.17      0.77 o
   2   7  11        0.95        2.15      1.09 o
   3   7  11        5.39        5.15      1.23 o
   4   7  11        3.68        2.22      1.04 o
  -5   8  11       55.55       53.35      2.88 o
  -4   8  11       15.17       10.33      2.67 o
  -3   8  11       18.72       19.12      2.74 o
  -2   8  11        1.28        1.47      1.17 o
  -1   8  11      233.43      258.22      8.11 o
   0   8  11      446.97      549.29     17.74 o
   1   8  11       11.19        9.98      1.56 o
   2   8  11        0.01        0.99      0.96 o
   3   8  11        6.73        4.01      1.52 o
  -1   9  11       11.27       12.21      2.99 o
  -8   0  12       11.00        8.58      2.56 o
  -6   0  12       12.45       14.28      3.25 o
  -4   0  12      782.20      783.84     18.22 o
  -2   0  12      296.49      247.17      7.33 o
   0   0  12       14.21        7.04      2.26 o
   2   0  12     3214.32     3208.45    117.91 o
   4   0  12      337.94      306.79     12.52 o
   6   0  12        3.92        2.29      1.57 o
  -9   1  12       47.34       49.32      4.74 o
  -8   1  12        5.46        5.77      2.10 o
  -7   1  12       12.23       12.05      2.23 o
  -6   1  12       68.37       53.19      3.76 o
  -5   1  12       84.28       86.05      4.14 o
  -4   1  12       16.80       22.70      1.35 o
  -3   1  12      273.60      265.93      3.23 o
  -2   1  12       85.80       90.72      4.48 o
  -1   1  12       35.44       40.17      1.03 o
   0   1  12       33.50       39.13      4.37 o
   1   1  12      169.56      202.73      4.88 o
   2   1  12       19.32       19.02      2.74 o
   3   1  12      197.19      190.45      6.19 o
   4   1  12      202.05      186.76      6.31 o
   5   1  12        5.53        7.74      1.69 o
   6   1  12        0.13        1.88      1.18 o
   7   1  12        7.55        7.43      1.74 o
  -9   2  12        0.05        0.00      1.77 o
  -8   2  12       20.58       22.74      2.95 o
  -7   2  12       62.83       71.42      3.98 o
  -6   2  12       14.44       13.79      2.98 o
  -5   2  12      170.90      162.92      7.39 o
  -4   2  12       14.98       18.09      1.15 o
  -3   2  12        0.81        1.02      0.42 o
  -2   2  12      159.43      140.06      5.06 o
  -1   2  12     2443.96     2753.66     21.52 o
   0   2  12      246.47      261.59      5.32 o
   1   2  12        0.75        0.53      1.24 o
   2   2  12       37.95       44.13      3.11 o
   3   2  12     1029.18     1019.95     13.79 o
   4   2  12      462.96      465.85      9.69 o
   5   2  12        0.72        2.13      1.36 o
   6   2  12       10.11        7.60      2.07 o
   7   2  12        0.79        0.95      1.82 o
  -9   3  12       11.57       17.73      2.96 o
  -8   3  12       39.90       45.00      4.01 o
  -7   3  12        0.55        0.31      1.68 o
  -6   3  12       98.06       91.53      4.19 o
  -5   3  12      189.04      171.56      9.40 o
  -4   3  12      117.40      124.63      5.21 o
  -3   3  12        1.19        2.74      0.61 o
  -2   3  12       17.01       14.43      1.03 o
  -1   3  12        2.57        2.15      0.44 o
   0   3  12      104.67      114.80      2.53 o
   1   3  12        0.53        1.80      1.39 o
   2   3  12       73.83       80.08      2.77 o
   3   3  12        2.51        1.71      0.75 o
   4   3  12       37.06       39.46      2.42 o
   5   3  12       25.67       27.42      3.01 o
   6   3  12       14.83       17.61      2.63 o
  -8   4  12        7.06        6.02      1.38 o
  -7   4  12        1.00        1.77      0.74 o
  -6   4  12       96.78       99.02      3.57 o
  -5   4  12      508.40      523.21     11.12 o
  -4   4  12       53.50       47.14      2.55 o
  -3   4  12        6.94        8.87      1.14 o
  -2   4  12       13.35       14.88      1.21 o
  -1   4  12       75.87       66.19      2.32 o
   0   4  12      113.10      105.54      2.95 o
   1   4  12        0.94        1.51      0.51 o
   2   4  12      113.46      102.21      2.88 o
   3   4  12       14.40       10.93      1.32 o
   4   4  12      152.04      157.10      4.09 o
   5   4  12       18.93       20.66      2.35 o
   6   4  12        1.00        1.96      1.29 o
  -8   5  12        3.64        4.09      2.68 o
  -7   5  12        1.33        1.88      0.82 o
  -6   5  12       23.04       21.14      1.43 o
  -5   5  12      262.18      251.13      6.89 o
  -4   5  12       24.89       22.42      1.28 o
  -3   5  12      103.86       98.94      2.50 o
  -2   5  12       33.36       31.04      1.23 o
  -1   5  12      203.98      209.70      2.98 o
   0   5  12        1.88        2.35      0.74 o
   1   5  12        0.23        0.65      0.66 o
   2   5  12        3.40        3.98      0.81 o
   3   5  12       66.37       72.49      2.38 o
   4   5  12       28.35       22.55      1.96 o
   5   5  12        3.23        1.92      0.90 o
  -7   6  12       20.39       21.41      2.08 o
  -6   6  12      143.52      148.38      4.57 o
  -5   6  12      141.58      136.32      6.73 o
  -4   6  12        0.10        1.49      1.03 o
  -3   6  12        6.80        6.81      1.25 o
  -2   6  12       55.87       59.36      2.82 o
  -1   6  12      464.49      499.33     12.20 o
   0   6  12      192.46      208.66      5.12 o
   1   6  12        3.01        2.82      1.36 o
   2   6  12        1.70        1.91      0.59 o
   3   6  12      110.98      105.42      2.68 o
   4   6  12        0.26        0.87      0.92 o
   5   6  12        0.40        2.18      1.28 o
  -6   7  12        4.07        3.12      0.89 o
  -5   7  12       14.13       11.06      1.64 o
  -4   7  12        1.36        1.76      1.18 o
  -3   7  12       10.96        9.60      3.34 o
  -2   7  12       40.00       48.80      2.37 o
  -1   7  12      360.25      391.12      5.84 o
   0   7  12        1.06        1.24      1.07 o
   1   7  12        9.83       11.95      2.35 o
   2   7  12        1.59        1.59      0.69 o
   3   7  12       40.18       47.33      2.75 o
   4   7  12        0.59        1.82      1.10 o
  -4   8  12        6.92        4.84      1.96 o
  -3   8  12        4.54        3.26      1.13 o
  -2   8  12        0.69        1.50      0.93 o
  -1   8  12       19.26       20.84      2.55 o
   0   8  12      180.84      190.57      5.69 o
   1   8  12        1.74        2.41      0.96 o
   2   8  12        0.04        1.94      0.77 o
  -9   1  13       12.00       11.76      3.72 o
  -8   1  13        0.05        1.01      1.69 o
  -7   1  13       61.14       61.48      3.96 o
  -6   1  13       66.00       55.17      3.61 o
  -5   1  13        1.93        3.00      1.15 o
  -4   1  13      279.29      306.19      4.06 o
  -3   1  13       29.68       38.90      1.99 o
  -2   1  13       54.12       55.62      3.35 o
  -1   1  13      213.02      235.64      3.06 o
   0   1  13        4.78        3.81      1.23 o
   1   1  13        5.81        4.95      1.47 o
   2   1  13       73.18       74.19      4.11 o
   3   1  13        5.19        8.06      2.21 o
   4   1  13        2.80        2.20      1.66 o
   5   1  13        2.96        4.06      1.77 o
   6   1  13        7.42        8.47      2.97 o
   7   1  13        0.41        0.00      2.04 o
  -9   2  13        8.59        5.95      2.53 o
  -8   2  13        0.01        1.46      1.74 o
  -7   2  13       27.11       27.29      2.91 o
  -6   2  13       10.17        4.15      1.76 o
  -5   2  13        2.18        1.00      0.92 o
  -4   2  13      241.97      256.62      4.82 o
  -3   2  13       11.71       10.18      1.26 o
  -2   2  13      558.63      547.04     16.26 o
  -1   2  13      425.12      456.61      5.27 o
   0   2  13        1.37        0.60      1.07 o
   1   2  13      487.09      481.57      8.61 o
   2   2  13        1.05        0.00      2.02 o
   3   2  13      892.30      868.18     27.24 o
   4   2  13        0.92        1.56      1.06 o
   5   2  13        7.27        4.34      1.37 o
   6   2  13       25.66       27.86      3.15 o
  -9   3  13        1.37        2.03      2.61 o
  -8   3  13        2.65        3.17      2.54 o
  -7   3  13        7.63        5.93      2.77 o
  -6   3  13       52.87       44.37      3.82 o
  -5   3  13       38.69       38.16      2.07 o
  -4   3  13      264.99      266.20      4.90 o
  -3   3  13       96.44       91.42      2.23 o
  -2   3  13      383.04      380.33      5.70 o
  -1   3  13       68.52       73.45      1.74 o
   0   3  13        1.93        1.55      0.72 o
   1   3  13       72.95       67.90      3.48 o
   2   3  13        2.75        4.66      1.90 o
   3   3  13        2.17        0.73      0.80 o
   4   3  13        1.59        1.95      0.85 o
   5   3  13       41.09       38.55      2.91 o
   6   3  13        6.79        6.09      2.01 o
  -8   4  13        4.83        5.08      1.64 o
  -7   4  13        9.37       11.09      1.79 o
  -6   4  13       84.75       97.52      2.85 o
  -5   4  13       88.16       73.72      2.40 o
  -4   4  13        1.01        0.36      0.97 o
  -3   4  13      267.43      277.07      6.58 o
  -2   4  13      540.81      585.53      9.33 o
  -1   4  13       85.54       81.47      2.36 o
   0   4  13      479.77      462.24      7.82 o
   1   4  13       12.98       13.94      1.60 o
   2   4  13        8.58        6.60      2.36 o
   3   4  13       49.11       48.81      2.28 o
   4   4  13      164.09      164.05      7.72 o
   5   4  13       34.70       32.72      3.09 o
   6   4  13        0.39        0.00      1.62 o
  -8   5  13       22.96       29.57      2.44 o
  -7   5  13        3.65        3.93      0.87 o
  -6   5  13        3.00        3.42      0.73 o
  -5   5  13       16.91       13.01      1.28 o
  -4   5  13       27.67       26.73      1.51 o
  -3   5  13       29.58       31.13      1.45 o
  -2   5  13       88.01       83.48      2.01 o
  -1   5  13       58.91       57.34      1.99 o
   0   5  13       14.41       15.56      1.34 o
   1   5  13        0.22        0.44      0.67 o
   2   5  13        0.61        1.97      0.65 o
   3   5  13       10.67        7.82      1.75 o
   4   5  13        0.00        0.86      0.97 o
   5   5  13        0.00        0.68      1.07 o
  -7   6  13        6.49        5.11      1.24 o
  -6   6  13       71.36       68.46      2.93 o
  -5   6  13        1.32        1.93      0.87 o
  -4   6  13        6.08        4.59      1.30 o
  -3   6  13       14.89       13.41      1.43 o
  -2   6  13       46.25       44.93      2.29 o
  -1   6  13      636.77      700.88     11.81 o
   0   6  13       46.03       37.74      1.71 o
   1   6  13        3.07        2.80      1.10 o
   2   6  13        1.40        1.21      0.57 o
   3   6  13        0.02        1.06      0.76 o
   4   6  13        6.11        3.72      1.25 o
  -6   7  13        9.53        9.56      1.89 o
  -5   7  13       25.45       18.13      2.63 o
  -4   7  13        0.98        1.14      1.22 o
  -3   7  13        2.56        1.77      1.01 o
  -2   7  13        0.09        1.35      1.41 o
  -1   7  13       95.81       98.74      3.60 o
   0   7  13        1.15        1.78      1.21 o
   1   7  13        0.58        2.00      0.99 o
   2   7  13        5.48        4.63      1.17 o
   3   7  13       78.25       81.04      4.62 o
  -4   8  13        0.06        1.24      0.98 o
  -3   8  13        3.26        3.83      1.51 o
  -2   8  13       31.13       30.31      2.81 o
  -1   8  13      226.51      258.96      7.13 o
   0   8  13        0.84        2.21      2.10 o
   1   8  13        6.41        5.22      1.05 o
   2   8  13       20.45       21.61      2.06 o
  -8   0  14       29.47       32.39      5.02 o
  -6   0  14       28.80       34.05      3.98 o
  -4   0  14        5.13        4.33      0.65 o
  -2   0  14      277.79      320.41      9.02 o
   0   0  14      292.23      306.84      9.01 o
   2   0  14     3524.28     3447.53     23.96 o
   4   0  14        3.86        2.18      1.44 o
   6   0  14       40.67       45.67      5.21 o
  -9   1  14        4.22        3.65      2.28 o
  -8   1  14       25.17       22.16      3.62 o
  -7   1  14       44.83       42.84      4.61 o
  -6   1  14       21.65       24.61      3.28 o
  -5   1  14       74.78       75.11      2.52 o
  -4   1  14        1.39        0.77      0.25 o
  -3   1  14      149.71      142.09      4.49 o
  -2   1  14       17.66       13.17      1.02 o
  -1   1  14      114.59      113.72      3.61 o
   0   1  14       42.51       53.66      3.32 o
   1   1  14       53.03       60.43      3.14 o
   2   1  14       75.36       76.68      3.92 o
   3   1  14      586.57      570.40     14.99 o
   4   1  14       63.81       58.44      4.26 o
   5   1  14        0.57        1.29      1.69 o
   6   1  14        0.00        0.02      1.94 o
  -9   2  14        0.41        2.42      2.97 o
  -8   2  14        2.02        0.00      1.89 o
  -7   2  14        0.16        2.23      1.66 o
  -6   2  14      152.00      127.46      5.14 o
  -5   2  14        4.68        8.38      2.37 o
  -4   2  14       21.63       17.46      0.98 o
  -3   2  14       47.18       46.45      2.05 o
  -2   2  14      546.37      654.86      8.33 o
  -1   2  14        5.26        5.31      0.68 o
   0   2  14       12.89       10.17      1.94 o
   1   2  14      346.32      331.49     10.13 o
   2   2  14     1213.98     1212.63     26.09 o
   3   2  14     1242.34     1201.02     27.12 o
   4   2  14       11.85       10.69      2.84 o
   5   2  14        1.82        1.77      1.23 o
   6   2  14        0.03        2.08      1.27 o
  -9   3  14       15.82       20.08      3.03 o
  -8   3  14        3.46        6.62      2.09 o
  -7   3  14       52.31       55.90      3.46 o
  -6   3  14      236.65      223.28     12.11 o
  -5   3  14       44.13       47.40      2.00 o
  -4   3  14        5.05        5.85      1.15 o
  -3   3  14      181.63      183.19      3.56 o
  -2   3  14      133.86      120.93      3.51 o
  -1   3  14       10.44        9.85      1.03 o
   0   3  14       19.70       17.44      1.83 o
   1   3  14        0.15        2.97      1.22 o
   2   3  14       20.03       17.70      2.30 o
   3   3  14        2.41        2.97      1.17 o
   4   3  14       15.47       17.31      2.34 o
   5   3  14        5.82        3.19      1.21 o
   6   3  14        5.16        5.67      1.64 o
  -8   4  14        1.11        1.36      0.79 o
  -7   4  14        6.61        4.50      2.09 o
  -6   4  14      243.70      240.58      7.58 o
  -5   4  14        1.27        1.53      0.97 o
  -4   4  14       24.78       21.05      1.57 o
  -3   4  14      102.00       97.57      2.15 o
  -2   4  14        6.17        4.74      1.55 o
  -1   4  14      207.91      209.93      2.99 o
   0   4  14        1.22        2.24      1.32 o
   1   4  14       95.96      101.54      3.21 o
   2   4  14        0.13        1.97      1.03 o
   3   4  14       17.39       14.48      1.59 o
   4   4  14        3.15        2.68      1.38 o
   5   4  14        8.09        6.71      2.14 o
  -7   5  14        3.20        1.59      0.93 o
  -6   5  14      105.72       95.66      2.80 o
  -5   5  14        4.74        3.55      0.82 o
  -4   5  14       22.52       23.81      1.57 o
  -3   5  14       86.78       78.31      2.36 o
  -2   5  14      390.08      413.90      6.91 o
  -1   5  14        0.55        0.45      0.66 o
   0   5  14        1.85        1.38      0.61 o
   1   5  14        0.29        0.27      0.67 o
   2   5  14        9.56       10.20      1.16 o
   3   5  14        0.15        1.86      0.67 o
   4   5  14        1.96        1.11      1.08 o
   5   5  14        0.06        0.00      1.48 o
  -7   6  14       24.53       22.93      2.08 o
  -6   6  14       62.31       54.63      3.26 o
  -5   6  14        7.18        7.06      1.29 o
  -4   6  14        9.17        6.38      1.28 o
  -3   6  14        3.36        1.84      0.81 o
  -2   6  14      277.62      320.36      8.37 o
  -1   6  14      231.47      247.03      5.90 o
   0   6  14        2.21        1.90      0.56 o
   1   6  14       55.61       57.16      1.83 o
   2   6  14       64.13       60.64      1.96 o
   3   6  14      188.96      189.37      6.11 o
   4   6  14        9.53        5.65      1.91 o
  -6   7  14        0.04        1.64      1.07 o
  -5   7  14        7.79        7.47      1.67 o
  -4   7  14        3.68        3.36      1.25 o
  -3   7  14        7.04        4.32      1.62 o
  -2   7  14       25.63       24.73      2.74 o
  -1   7  14       89.44       95.43      5.07 o
   0   7  14        0.16        1.61      1.12 o
   1   7  14        0.83        1.77      0.85 o
   2   7  14        5.25        5.05      1.05 o
   3   7  14        8.29        5.20      1.37 o
  -4   8  14        6.14        3.56      1.11 o
  -3   8  14        0.34        2.57      1.37 o
  -2   8  14        3.87        4.30      1.38 o
  -1   8  14       50.33       48.35      3.32 o
   0   8  14       12.75       10.26      2.04 o
   1   8  14        0.19        0.66      1.11 o
  -9   1  15        1.95        0.84      1.39 o
  -8   1  15       21.12       25.78      6.40 o
  -7   1  15       65.73       61.18      3.76 o
  -6   1  15       29.73       22.30      2.72 o
  -5   1  15       13.07       12.37      3.07 o
  -4   1  15      137.08      135.42      4.98 o
  -3   1  15        5.57        8.79      2.29 o
  -2   1  15        1.85        1.79      0.96 o
  -1   1  15        3.35        2.46      0.65 o
   0   1  15       94.98       96.25      4.35 o
   1   1  15        3.93        5.04      1.67 o
   2   1  15      224.95      232.41      5.34 o
   3   1  15        0.05        0.00      2.44 o
   4   1  15       55.46       58.18      6.04 o
   5   1  15       25.84       29.53      4.04 o
   6   1  15        1.24        1.25      0.97 o
  -9   2  15       26.89       28.53      3.41 o
  -8   2  15        0.00        1.34      1.37 o
  -7   2  15       19.95       16.25      2.55 o
  -6   2  15      102.00       90.74      3.76 o
  -5   2  15       26.50       24.38      1.21 o
  -4   2  15      397.86      419.36      6.53 o
  -3   2  15      177.06      162.28      5.86 o
  -2   2  15      914.14     1055.54     51.24 o
  -1   2  15        0.06        1.23      0.44 o
   0   2  15        6.50        4.35      1.23 o
   1   2  15        3.62        2.89      1.23 o
   2   2  15     2558.01     2602.93     15.90 o
   3   2  15       13.02       13.53      2.44 o
   4   2  15       62.05       59.84      3.65 o
   5   2  15        0.60        1.32      1.72 o
   6   2  15       22.15       20.35      3.44 o
  -8   3  15        0.25        0.00      1.71 o
  -7   3  15       28.48       25.59      2.12 o
  -6   3  15       78.39       63.59      2.71 o
  -5   3  15        1.56        0.89      0.69 o
  -4   3  15        4.30        4.34      1.00 o
  -3   3  15       26.40       26.81      2.48 o
  -2   3  15       58.15       55.16      1.79 o
  -1   3  15       19.29       19.29      1.05 o
   0   3  15        0.17        2.02      1.29 o
   1   3  15        0.60        1.60      1.93 o
   2   3  15      223.81      225.00      7.11 o
   3   3  15        3.94        3.56      1.50 o
   4   3  15        7.38        7.11     12.30 o
   5   3  15       38.09       37.98      3.43 o
   6   3  15        9.31        8.51      2.28 o
  -8   4  15       20.00       23.13      3.02 o
  -7   4  15        6.35        5.83      1.62 o
  -6   4  15        2.38        3.12      0.95 o
  -5   4  15        2.31        0.96      0.60 o
  -4   4  15        8.55        5.23      1.40 o
  -3   4  15      252.31      264.70      5.09 o
  -2   4  15     3027.07     3312.31     58.66 o
  -1   4  15      171.79      157.87      2.78 o
   0   4  15      103.84      107.28      2.98 o
   1   4  15       23.88       23.10      1.89 o
   2   4  15      272.09      262.26      8.55 o
   3   4  15        2.46        1.54      0.69 o
   4   4  15        0.75        1.66      0.98 o
   5   4  15        0.11        2.06      1.36 o
  -7   5  15       23.69       23.48      1.87 o
  -6   5  15        0.02        0.92      0.88 o
  -5   5  15        3.30        2.96      1.04 o
  -4   5  15       26.29       24.73      1.58 o
  -3   5  15       21.20       17.46      1.29 o
  -2   5  15      346.22      379.16      7.05 o
  -1   5  15        0.06        0.52      0.66 o
   0   5  15        7.85        5.41      1.15 o
   1   5  15       14.86       15.18      1.35 o
   2   5  15        0.90        1.33      0.69 o
   3   5  15        3.74        4.26      1.04 o
   4   5  15        1.79        1.84      1.52 o
   5   5  15        6.00        3.48      1.36 o
  -7   6  15       38.82       36.34      3.17 o
  -6   6  15       14.69       12.38      2.20 o
  -5   6  15        4.06        3.17      1.14 o
  -4   6  15        0.74        1.13      0.84 o
  -3   6  15      197.47      203.17      3.79 o
  -2   6  15      352.28      367.35      7.03 o
  -1   6  15      106.92      102.86      3.04 o
   0   6  15       64.93       70.74      2.00 o
   1   6  15        0.00        1.02      0.88 o
   2   6  15       16.14       12.51      1.57 o
   3   6  15       15.32       11.62      1.64 o
   4   6  15        2.32        1.63      0.95 o
  -5   7  15        0.03        1.49      1.28 o
  -4   7  15        2.05        3.16      1.29 o
  -3   7  15        0.26        2.47      1.12 o
  -2   7  15       35.58       34.24      3.64 o
  -1   7  15       14.84       18.50      2.21 o
   0   7  15        4.20        4.14      1.23 o
   1   7  15        2.80        2.75      0.93 o
   2   7  15       38.33       43.49      4.34 o
   3   7  15        0.48        1.01      0.95 o
  -3   8  15        2.23        0.98      1.83 o
  -2   8  15        1.85        2.81      2.15 o
  -1   8  15        4.82        2.60      1.07 o
   0   8  15        3.34        3.11      1.10 o
   1   8  15        0.04        1.34      1.06 o
  -8   0  16        4.98        7.81      3.77 o
  -6   0  16       36.31       25.63      4.66 o
  -4   0  16       20.12       22.18      3.53 o
  -2   0  16       11.44       11.04      3.10 o
   0   0  16       53.72       57.08      4.78 o
   2   0  16     2687.37     2708.55     23.79 o
   4   0  16        0.05        3.94      2.34 o
   6   0  16      320.16      414.09     12.85 o
  -9   1  16        0.08        2.09      1.75 o
  -8   1  16       46.50       49.11      4.94 o
  -7   1  16      279.91      288.58     10.19 o
  -6   1  16        2.98        2.16      1.48 o
  -5   1  16       39.73       32.98      1.72 o
  -4   1  16      104.03      112.90      4.82 o
  -3   1  16      185.52      174.37      6.51 o
  -2   1  16      164.26      173.04      4.57 o
  -1   1  16        5.18        3.94      1.12 o
   0   1  16       49.74       55.60      3.40 o
   1   1  16        5.97        8.81      1.82 o
   2   1  16      193.65      183.60      6.07 o
   3   1  16      263.19      259.33     10.67 o
   4   1  16       31.16       28.93      2.87 o
   5   1  16        3.19        3.89      1.77 o
   6   1  16      173.56      228.61      6.81 o
  -9   2  16        1.24        1.22      1.33 o
  -8   2  16        8.12        7.78      2.27 o
  -7   2  16       26.34       19.33      3.64 o
  -6   2  16       64.01       66.10      3.27 o
  -5   2  16       42.39       33.74      2.10 o
  -4   2  16        6.71        5.88      1.14 o
  -3   2  16      526.39      508.47     12.49 o
  -2   2  16       86.56       71.06      3.99 o
  -1   2  16      283.13      279.75      5.20 o
   0   2  16        3.19        1.82      1.17 o
   1   2  16      296.43      295.10      5.82 o
   2   2  16      822.28      788.69     18.71 o
   3   2  16       27.95       26.43      3.45 o
   4   2  16       26.76       26.69      2.92 o
   5   2  16        4.69        4.07      1.45 o
   6   2  16       96.64      123.29      5.30 o
  -8   3  16        0.08        0.12      1.85 o
  -7   3  16        1.78        4.08      1.61 o
  -6   3  16        5.76        4.91      1.12 o
  -5   3  16        5.94        5.39      1.34 o
  -4   3  16        0.87        1.27      0.71 o
  -3   3  16      540.43      572.93      7.51 o
  -2   3  16       68.81       69.87      2.14 o
  -1   3  16        2.05        2.14      0.85 o
   0   3  16        0.00        2.32      1.20 o
   1   3  16        0.00        0.85      1.18 o
   2   3  16      141.78      138.26      5.21 o
   3   3  16        0.32        1.10      0.98 o
   4   3  16        1.51        3.76      1.53 o
   5   3  16       10.88       11.86      2.39 o
  -8   4  16        1.45        0.41      1.71 o
  -7   4  16        2.14        2.20      1.05 o
  -6   4  16        0.00        0.98      0.71 o
  -5   4  16        8.93        8.55      1.42 o
  -4   4  16        9.81        8.75      1.06 o
  -3   4  16       21.46       17.01      2.41 o
  -2   4  16      466.31      459.81      8.08 o
  -1   4  16        4.08        4.59      1.18 o
   0   4  16       49.61       49.56      1.98 o
   1   4  16      482.78      496.86     10.45 o
   2   4  16        2.10        2.42      0.84 o
   3   4  16      100.37      112.45      4.51 o
   4   4  16        1.92        1.36      0.69 o
   5   4  16        0.32        2.75      1.26 o
  -7   5  16        1.05        2.94      1.00 o
  -6   5  16        9.05        7.10      1.38 o
  -5   5  16        9.63        8.97      1.50 o
  -4   5  16        0.27        0.96      0.60 o
  -3   5  16        8.00        3.79      1.22 o
  -2   5  16      181.11      179.07      5.33 o
  -1   5  16        5.11        4.01      0.74 o
   0   5  16        6.89        7.43      1.42 o
   1   5  16       63.05       66.09      2.09 o
   2   5  16       15.18       16.94      1.44 o
   3   5  16        4.47        3.37      1.11 o
   4   5  16        0.93        0.52      1.01 o
  -6   6  16       13.89       17.42      2.10 o
  -5   6  16        6.45        8.28      1.34 o
  -4   6  16        0.36        0.90      0.78 o
  -3   6  16      119.55      115.40      3.79 o
  -2   6  16       74.00       82.31      3.99 o
  -1   6  16      149.89      156.21      3.41 o
   0   6  16       17.99       16.45      1.29 o
   1   6  16       21.91       16.95      2.15 o
   2   6  16      197.06      200.96      7.33 o
   3   6  16       10.71        7.40      2.09 o
  -5   7  16        7.33        4.14      1.13 o
  -4   7  16       10.14        5.25      1.56 o
  -3   7  16        4.32        0.33      2.11 o
  -2   7  16       16.25       15.99      2.30 o
  -1   7  16        0.87        2.77      0.98 o
   0   7  16        2.72        2.95      1.08 o
   1   7  16        6.22        6.04      1.29 o
   2   7  16        0.00        1.36      0.91 o
  -3   8  16       26.30       18.55      3.61 o
  -2   8  16       10.07        5.24      1.71 o
  -1   8  16        0.01        2.82      2.19 o
   0   8  16        0.00        1.75      1.16 o
  -9   1  17        2.14        3.66      2.17 o
  -8   1  17       22.07       24.51      3.06 o
  -7   1  17        9.64        4.57      2.13 o
  -6   1  17      114.80      117.51      5.86 o
  -5   1  17       13.15       13.65      3.08 o
  -4   1  17        7.83        6.47      2.68 o
  -3   1  17      326.72      338.26      9.19 o
  -2   1  17       93.94       89.87      2.89 o
  -1   1  17        6.21        6.88      0.77 o
   0   1  17       17.28       17.56      2.22 o
   1   1  17       12.00       10.34      1.96 o
   2   1  17        8.66        5.66      1.79 o
   3   1  17        9.26       10.88      3.43 o
   4   1  17       39.25       43.50      3.63 o
   5   1  17       29.72       30.24      4.26 o
  -8   2  17        0.06        0.11      2.01 o
  -7   2  17       14.88       12.30      2.38 o
  -6   2  17       64.41       59.78      3.76 o
  -5   2  17        0.24        0.00      0.79 o
  -4   2  17        9.69        8.96      1.53 o
  -3   2  17     2141.22     2231.59     16.57 o
  -2   2  17      236.52      231.61      4.27 o
  -1   2  17        4.68        4.09      0.75 o
   0   2  17        7.75       12.05      2.53 o
   1   2  17     1702.20     1651.41     36.63 o
   2   2  17       34.28       24.38      4.18 o
   3   2  17       14.82       16.15      2.94 o
   4   2  17      111.35      112.56      4.56 o
   5   2  17       86.97       99.79      5.39 o
  -8   3  17       32.20       37.26      4.12 o
  -7   3  17       22.94       18.61      3.00 o
  -6   3  17       16.52       13.32      2.59 o
  -5   3  17       36.57       41.53      2.39 o
  -4   3  17       41.69       37.59      2.01 o
  -3   3  17      756.77      785.27     18.57 o
  -2   3  17       11.76       12.42      1.32 o
  -1   3  17       26.73       27.97      1.43 o
   0   3  17        0.39        0.97      0.57 o
   1   3  17      129.00      126.32      4.90 o
   2   3  17       12.42       12.05      2.27 o
   3   3  17        2.63        2.45      1.31 o
   4   3  17       41.36       39.88      3.10 o
   5   3  17       81.99       94.17      6.41 o
  -8   4  17        0.01        3.35      1.73 o
  -7   4  17        8.03        6.87      3.50 o
  -6   4  17       17.18       19.79      2.33 o
  -5   4  17       21.37       22.99      1.73 o
  -4   4  17       96.91       94.64      3.88 o
  -3   4  17     1226.70     1373.51     15.41 o
  -2   4  17        0.52        0.91      0.68 o
  -1   4  17       26.48       24.32      1.59 o
   0   4  17      115.68      105.89      3.00 o
   1   4  17     2218.03     2309.57     28.00 o
   2   4  17      247.58      256.50      6.40 o
   3   4  17        2.78        2.22      0.91 o
   4   4  17       20.63       20.79      2.60 o
   5   4  17        0.66        3.22      2.90 o
  -7   5  17        0.56        3.45      1.25 o
  -6   5  17       20.41       20.61      2.38 o
  -5   5  17        1.38        1.77      0.80 o
  -4   5  17        2.40        2.41      0.88 o
  -3   5  17        7.62        6.26      1.41 o
  -2   5  17       16.72       16.54      1.33 o
  -1   5  17        2.12        2.09      0.73 o
   0   5  17        0.74        2.41      0.61 o
   1   5  17       40.40       36.33      1.60 o
   2   5  17        0.34        1.67      0.76 o
   3   5  17        1.85        1.64      0.90 o
   4   5  17        0.37        1.28      0.72 o
  -6   6  17        0.48        0.61      1.70 o
  -5   6  17        0.15        0.30      1.25 o
  -4   6  17       25.70       21.00      1.98 o
  -3   6  17       64.35       67.91      2.85 o
  -2   6  17        9.75        7.32      1.53 o
  -1   6  17       86.88       91.01      2.90 o
   0   6  17       37.01       36.60      1.85 o
   1   6  17      201.93      209.72      3.28 o
   2   6  17      121.44      117.04      3.81 o
   3   6  17        0.09        0.81      0.85 o
  -5   7  17        0.00        2.03      1.38 o
  -4   7  17        1.66        3.18      2.30 o
  -3   7  17       23.16       20.62      9.26 o
  -2   7  17       19.67       22.12      2.48 o
  -1   7  17        4.63        3.21      1.44 o
   0   7  17       10.31        9.00      1.48 o
   1   7  17        1.78        2.40      0.98 o
   2   7  17        0.13        1.58      0.91 o
  -8   0  18       87.13       77.86      7.59 o
  -6   0  18       22.17       19.93      4.72 o
  -4   0  18     2748.34     3018.10     29.32 o
  -2   0  18      518.77      489.20     16.93 o
   0   0  18      183.41      158.82      6.83 o
   2   0  18       99.68       86.11      6.03 o
   4   0  18        3.25        1.81      1.96 o
  -9   1  18        0.57        0.87      0.97 o
  -8   1  18      120.39      116.02      6.00 o
  -7   1  18        0.43        0.00      1.87 o
  -6   1  18        4.73        7.37      2.69 o
  -5   1  18      204.22      202.89      6.82 o
  -4   1  18      924.32     1047.19     24.63 o
  -3   1  18       49.62       54.10      3.19 o
  -2   1  18      130.02      130.74      3.30 o
  -1   1  18       46.08       58.42      1.66 o
   0   1  18       26.44       36.29      3.87 o
   1   1  18       13.30       10.98      2.73 o
   2   1  18       40.27       37.97      3.44 o
   3   1  18       43.50       47.14      3.36 o
   4   1  18        1.40        1.28      0.93 o
   5   1  18       25.45       30.39      4.17 o
  -8   2  18       52.99       54.09      3.97 o
  -7   2  18       13.60       12.69      2.71 o
  -6   2  18        8.14        6.01      3.25 o
  -5   2  18        2.57        1.02      1.49 o
  -4   2  18      700.89      720.98     17.56 o
  -3   2  18     1117.07     1109.20     35.37 o
  -2   2  18        0.76        1.18      0.78 o
  -1   2  18      116.97      109.97      2.00 o
   0   2  18        4.87        5.73      1.94 o
   1   2  18      103.74      116.59      5.46 o
   2   2  18       24.26       24.64      3.08 o
   3   2  18        4.03        2.94      1.35 o
   4   2  18        1.94        1.77      1.23 o
   5   2  18       41.44       54.12      4.52 o
  -8   3  18        5.29        3.57      1.51 o
  -7   3  18       28.13       24.87      3.27 o
  -6   3  18       12.58       13.86      2.40 o
  -5   3  18       23.79       26.78      2.75 o
  -4   3  18       42.13       40.29      3.29 o
  -3   3  18       83.86       76.90      3.96 o
  -2   3  18       15.99       17.10      2.29 o
  -1   3  18        2.49        1.20      0.60 o
   0   3  18        5.12        4.70      1.17 o
   1   3  18      216.25      212.85      8.96 o
   2   3  18       30.42       25.96      2.83 o
   3   3  18        3.88        6.01      2.02 o
   4   3  18       10.55        9.78      4.00 o
   5   3  18        6.97        6.24      2.46 o
  -8   4  18        0.03        1.17      1.45 o
  -7   4  18        3.38        2.23      1.85 o
  -6   4  18        0.12        1.92      1.37 o
  -5   4  18       38.91       37.66      2.81 o
  -4   4  18        9.32        7.39      1.48 o
  -3   4  18       36.86       27.21      3.01 o
  -2   4  18       96.71       95.19      3.63 o
  -1   4  18        0.95        0.89      0.70 o
   0   4  18      261.64      270.94      8.21 o
   1   4  18       74.24       88.96      5.60 o
   2   4  18       16.39       14.25      1.80 o
   3   4  18       12.34       11.77      2.42 o
   4   4  18        6.86        2.98      1.93 o
  -7   5  18        3.54        3.43      2.42 o
  -6   5  18        3.49        2.73      1.73 o
  -5   5  18        0.04        0.00      1.32 o
  -4   5  18       17.27       19.92      2.65 o
  -3   5  18       58.58       57.68      2.55 o
  -2   5  18        7.85        6.86      0.99 o
  -1   5  18        0.74        1.17      0.64 o
   0   5  18        2.69        2.38      0.77 o
   1   5  18      100.21       98.71      2.37 o
   2   5  18        0.23        1.30      0.80 o
   3   5  18        6.86        8.71      1.65 o
  -6   6  18        0.46        0.00      1.58 o
  -5   6  18        0.10        1.58      1.14 o
  -4   6  18      191.19      190.33      8.70 o
  -3   6  18       61.11       58.48      2.64 o
  -2   6  18        2.00        2.88      1.28 o
  -1   6  18      126.78      143.33      3.35 o
   0   6  18      227.03      236.04     11.37 o
   1   6  18        0.00        0.61      0.60 o
   2   6  18        8.62       11.62      1.39 o
   3   6  18        1.39        1.32      1.36 o
  -4   7  18       16.42       13.23      3.32 o
  -3   7  18       16.17       21.60      4.82 o
  -2   7  18       15.48       16.58      2.83 o
  -1   7  18       14.20       18.46      2.01 o
   0   7  18       15.35       16.22      1.84 o
   1   7  18        8.95        6.87      1.66 o
  -8   1  19        6.32        5.82      1.82 o
  -7   1  19       10.84       12.50      2.51 o
  -6   1  19       49.24       54.74      3.69 o
  -5   1  19        0.00        1.10      1.21 o
  -4   1  19      128.75      110.15      7.00 o
  -3   1  19        1.73        2.77      1.98 o
  -2   1  19       17.78       15.90      1.33 o
  -1   1  19       15.74       14.90      1.51 o
   0   1  19        1.03        1.35      0.88 o
   1   1  19        8.61        7.96      2.46 o
   2   1  19       15.79       16.37      2.51 o
   3   1  19       17.58       16.32      3.49 o
   4   1  19        2.16        3.79      1.32 o
   5   1  19       32.42       42.63      3.83 o
  -8   2  19       85.46       96.27      6.87 o
  -7   2  19        0.31        0.65      1.82 o
  -6   2  19        6.07        3.34      1.22 o
  -5   2  19        2.60        4.39      1.62 o
  -4   2  19      107.64       94.38      4.94 o
  -3   2  19       33.35       28.25      3.07 o
  -2   2  19       34.35       34.20      1.88 o
  -1   2  19      220.41      209.30      4.13 o
   0   2  19      107.92       66.70      5.38 o
   1   2  19      438.92      391.06     15.33 o
   2   2  19      104.75      105.67      4.93 o
   3   2  19       72.32       76.11      4.54 o
   4   2  19       27.01       25.64      3.22 o
   5   2  19       69.89       82.17      4.46 o
  -8   3  19       16.88       23.51      3.17 o
  -7   3  19        2.64        1.93      1.02 o
  -6   3  19       25.21       24.82      2.54 o
  -5   3  19       17.78       19.22      2.35 o
  -4   3  19       46.68       37.88      3.10 o
  -3   3  19       34.73       29.20      2.99 o
  -2   3  19        1.12        0.50      0.58 o
  -1   3  19       42.41       40.37      1.76 o
   0   3  19        2.36        1.52      0.53 o
   1   3  19        6.87        7.68      1.65 o
   2   3  19       14.42       11.21      2.42 o
   3   3  19        4.86        3.71      1.51 o
   4   3  19       33.97       40.97      3.93 o
  -7   4  19       17.86       17.07      3.57 o
  -6   4  19       14.05       12.52      2.10 o
  -5   4  19       45.86       43.04      3.04 o
  -4   4  19        2.15        2.45      1.14 o
  -3   4  19        5.57        6.05      1.74 o
  -2   4  19       63.53       59.99      3.16 o
  -1   4  19       30.98       28.68      1.64 o
   0   4  19      943.94      998.10     17.64 o
   1   4  19      371.42      340.40      5.91 o
   2   4  19        0.45        1.10      1.16 o
   3   4  19       34.57       39.34      3.71 o
   4   4  19       20.13       20.65      3.13 o
  -7   5  19       45.07       54.65      6.56 o
  -6   5  19        0.89        1.21      1.00 o
  -5   5  19       40.62       43.86      3.43 o
  -4   5  19       19.60       22.08      2.40 o
  -3   5  19       24.71       27.00      1.89 o
  -2   5  19        1.23        1.62      0.77 o
  -1   5  19        8.21        7.19      1.32 o
   0   5  19       49.64       46.77      2.16 o
   1   5  19        0.03        1.42      0.74 o
   2   5  19        0.10        1.01      0.52 o
   3   5  19        5.56        3.70      1.03 o
  -6   6  19        0.01        1.47      1.06 o
  -5   6  19        0.14        1.36      1.37 o
  -4   6  19        9.22        9.06      1.90 o
  -3   6  19        0.04        0.95      1.01 o
  -2   6  19        1.04        1.60      1.24 o
  -1   6  19       18.62       15.76      1.88 o
   0   6  19      423.50      453.41     15.50 o
   1   6  19       72.05       67.12      6.00 o
   2   6  19        1.12        1.86      1.18 o
  -4   7  19       40.84       56.53      6.81 o
  -3   7  19        8.60        9.51      2.60 o
  -2   7  19        3.36        2.27      1.39 o
  -1   7  19        0.00        1.88      1.49 o
   0   7  19       26.49       23.94      3.65 o
  -8   0  20       21.94       16.51      4.64 o
  -6   0  20        2.92        3.66      2.11 o
  -4   0  20     2957.39     3209.88     28.78 o
  -2   0  20      337.33      313.15     12.76 o
   0   0  20      518.94      378.20     14.72 o
   2   0  20        2.34        2.97      1.53 o
   4   0  20       55.90       58.29      6.06 o
  -8   1  20        9.28        5.01      2.29 o
  -7   1  20        4.82        4.84      2.34 o
  -6   1  20        0.85        1.61      0.99 o
  -5   1  20      373.48      395.39     11.96 o
  -4   1  20      549.24      545.96     14.49 o
  -3   1  20       26.00       21.62      2.64 o
  -2   1  20        4.58        2.61      1.29 o
  -1   1  20       35.45       37.05      1.82 o
   0   1  20        3.26        3.47      1.39 o
   1   1  20        0.00        2.53      1.42 o
   2   1  20        3.89        3.64      1.31 o
   3   1  20        1.50        2.76      1.32 o
   4   1  20       48.38       46.86      3.85 o
  -8   2  20        0.19        1.44      1.12 o
  -7   2  20        0.46        2.74      1.78 o
  -6   2  20       26.39       30.53      3.27 o
  -5   2  20      444.81      474.20     13.73 o
  -4   2  20      686.61      724.79     26.56 o
  -3   2  20       25.69       24.66      2.78 o
  -2   2  20        5.80        4.23      1.10 o
  -1   2  20        6.42        4.04      0.83 o
   0   2  20      617.15      514.75     19.50 o
   1   2  20        6.68        4.29      1.79 o
   2   2  20        2.83        2.08      0.98 o
   3   2  20       24.82       24.24      2.88 o
   4   2  20      113.41      142.93      9.03 o
  -8   3  20        4.68        6.50      1.85 o
  -7   3  20        0.00        0.00      1.65 o
  -6   3  20       65.84       76.71      4.09 o
  -5   3  20        7.58        8.05      2.15 o
  -4   3  20        2.17        1.92      1.32 o
  -3   3  20        3.11        4.01      1.83 o
  -2   3  20       11.26       10.29      1.97 o
  -1   3  20        1.17        1.81      0.60 o
   0   3  20       49.01       45.68      2.19 o
   1   3  20        4.03        2.97      1.25 o
   2   3  20        1.87        0.00      1.75 o
   3   3  20        2.99        2.20      0.98 o
   4   3  20       37.82       43.33      7.39 o
  -7   4  20        2.45        2.49      1.43 o
  -6   4  20        0.44        2.10      1.27 o
  -5   4  20        9.51       10.80      2.14 o
  -4   4  20        1.58        2.26      1.04 o
  -3   4  20        0.07        0.00      1.41 o
  -2   4  20       33.03       32.72      3.01 o
  -1   4  20        4.05        2.88      1.04 o
   0   4  20       31.16       33.09      3.29 o
   1   4  20       22.39       16.96      1.84 o
   2   4  20        2.56        2.37      1.08 o
   3   4  20        3.11        4.10      1.58 o
  -6   5  20        0.15        1.88      1.78 o
  -5   5  20        2.81        1.72      0.91 o
  -4   5  20       56.73       66.07      3.46 o
  -3   5  20        1.53        0.50      1.02 o
  -2   5  20       11.05       12.97      1.63 o
  -1   5  20        6.00        6.20      0.93 o
   0   5  20      119.21      119.12      2.61 o
   1   5  20        8.31        5.55      0.88 o
   2   5  20       16.61       14.53      1.64 o
   3   5  20        3.17        3.39      1.14 o
  -5   6  20       33.22       33.32      3.34 o
  -4   6  20       56.85       62.66      5.06 o
  -3   6  20        1.75        2.39      1.21 o
  -2   6  20       12.21       13.06      1.78 o
  -1   6  20      104.85      111.33      5.99 o
   0   6  20      463.07      461.59     26.30 o
   1   6  20        1.94        4.20      0.89 o
  -3   7  20        7.44        6.95      2.89 o
  -2   7  20        1.28        2.68      1.52 o
  -1   7  20        0.33        1.97      0.92 o
  -8   1  21        0.25        1.30      0.80 o
  -7   1  21        1.01        1.02      0.97 o
  -6   1  21        9.00        6.83      2.24 o
  -5   1  21      227.46      246.71      8.66 o
  -4   1  21        0.83        2.34      3.10 o
  -3   1  21       20.26       18.22      2.64 o
  -2   1  21        0.82        1.54      1.67 o
  -1   1  21       32.29       26.01      1.77 o
   0   1  21        6.47        4.42      1.76 o
   1   1  21        0.85        1.29      1.06 o
   2   1  21        8.23        7.09      2.07 o
   3   1  21        0.32        1.02      1.85 o
   4   1  21        0.81        3.63      1.87 o
  -8   2  21        8.90       10.75      2.95 o
  -7   2  21       11.69       14.27      2.88 o
  -6   2  21        0.99        1.79      1.88 o
  -5   2  21      887.39      953.49     18.39 o
  -4   2  21       43.13       38.51      3.95 o
  -3   2  21       88.45       84.54      4.67 o
  -2   2  21       65.47       60.79      4.40 o
  -1   2  21        2.33        1.99      0.75 o
   0   2  21      145.85      112.15      6.87 o
   1   2  21       25.38       26.94      2.88 o
   2   2  21        0.65        2.73      1.32 o
   3   2  21        5.12        5.75      1.38 o
   4   2  21       11.90       10.26      4.05 o
  -7   3  21        0.99        0.86      1.55 o
  -6   3  21       24.40       24.66      3.00 o
  -5   3  21      252.94      296.82      7.58 o
  -4   3  21        1.01        3.16      1.28 o
  -3   3  21       44.34       43.99      3.22 o
  -2   3  21        0.78        3.48      4.44 o
  -1   3  21        4.19        2.72      0.96 o
   0   3  21        0.87        1.42      0.98 o
   1   3  21       40.63       36.10      2.91 o
   2   3  21       42.80       42.24      3.61 o
   3   3  21       19.55       19.60      3.30 o
  -7   4  21       17.02       18.40      2.46 o
  -6   4  21       44.89       48.37      6.12 o
  -5   4  21      270.73      296.43      7.19 o
  -4   4  21       67.64       69.47      3.94 o
  -3   4  21        9.14        8.95      2.12 o
  -2   4  21       24.47       25.05      1.84 o
  -1   4  21       11.72       10.26      2.06 o
   0   4  21      126.79      115.30      4.31 o
   1   4  21       83.32       92.44      8.03 o
   2   4  21        0.86        1.48      1.25 o
   3   4  21        4.53        5.69      1.73 o
  -6   5  21        0.08        2.68      1.82 o
  -5   5  21       17.85       18.10      2.36 o
  -4   5  21        9.90       11.72      1.96 o
  -3   5  21        4.40        4.71      1.51 o
  -2   5  21       19.08       19.52      1.74 o
  -1   5  21        1.15        1.21      0.52 o
   0   5  21       19.48       20.15      2.28 o
   1   5  21       16.78       16.81      3.22 o
   2   5  21        3.03        1.78      1.04 o
  -5   6  21       12.59       12.12      2.53 o
  -4   6  21        8.00        9.60      2.56 o
  -3   6  21        0.04        1.43      1.85 o
  -2   6  21        3.45        3.19      1.18 o
  -1   6  21      108.64      119.83      6.19 o
   0   6  21       32.67       28.71     10.75 o
   1   6  21        0.04        1.70      1.39 o
  -8   0  22        1.93        3.10      2.18 o
  -6   0  22        7.46        5.61      2.88 o
  -4   0  22      351.65      378.20     15.96 o
  -2   0  22       38.22       34.90      4.58 o
   0   0  22      252.53      234.43     11.20 o
   2   0  22      205.47      234.10      9.51 o
   4   0  22        2.11        1.41      1.85 o
  -8   1  22        1.22        2.35      1.61 o
  -7   1  22        0.04        1.89      1.48 o
  -6   1  22        0.26        1.01      1.57 o
  -5   1  22      123.42      115.31      6.17 o
  -4   1  22        3.67        2.49      1.46 o
  -3   1  22       16.93       16.58      2.65 o
  -2   1  22       13.47       13.00      2.26 o
  -1   1  22       32.13       29.89      3.27 o
   0   1  22       20.81       22.56      2.64 o
   1   1  22        0.32        0.84      1.38 o
   2   1  22        0.15        2.80      1.37 o
   3   1  22       14.90       13.58      2.38 o
   4   1  22       50.26       47.05      4.04 o
  -8   2  22        3.32        2.76      1.77 o
  -7   2  22        0.35        0.71      1.19 o
  -6   2  22       19.76       15.61      3.50 o
  -5   2  22      266.06      270.23      7.24 o
  -4   2  22        0.09        0.99      1.72 o
  -3   2  22        3.25        3.77      1.64 o
  -2   2  22       38.81       31.77      3.87 o
  -1   2  22      455.75      418.84     12.23 o
   0   2  22        2.15        4.71      5.49 o
   1   2  22        8.96        4.48      1.66 o
   2   2  22        0.19        3.68      2.09 o
   3   2  22       53.74       63.94      5.16 o
  -7   3  22        0.04        1.09      1.08 o
  -6   3  22       40.56       38.81      4.16 o
  -5   3  22        8.98        8.32      2.27 o
  -4   3  22       76.91       85.52      4.09 o
  -3   3  22        2.85        4.41      1.83 o
  -2   3  22        0.09        1.59      1.66 o
  -1   3  22        0.05        0.82      0.48 o
   0   3  22        2.55        2.73      1.22 o
   1   3  22        0.96        0.94      1.43 o
   2   3  22        0.95        2.31      1.18 o
   3   3  22        1.02        1.96      1.16 o
  -7   4  22        0.01        2.08      2.04 o
  -6   4  22       78.82       82.49      5.78 o
  -5   4  22       38.33       32.24      3.29 o
  -4   4  22       26.15       28.78      5.68 o
  -3   4  22        0.31        1.27      0.76 o
  -2   4  22       13.01       11.63      2.58 o
  -1   4  22       17.14       16.45      1.89 o
   0   4  22       15.55       18.54      1.82 o
   1   4  22        4.72        3.78      1.29 o
   2   4  22        1.35        1.76      1.21 o
  -6   5  22       27.13       31.36      4.40 o
  -5   5  22       38.20       46.56      3.94 o
  -4   5  22        1.78        2.09      0.85 o
  -3   5  22        0.26        1.44      1.29 o
  -2   5  22        0.35        1.35      1.53 o
  -1   5  22       17.06       17.49      2.38 o
   0   5  22        3.24        4.77      1.19 o
   1   5  22        2.08        2.01      0.89 o
   2   5  22       15.02       17.79      2.39 o
  -4   6  22        2.34        2.25      1.88 o
  -3   6  22        0.93        1.57      1.09 o
  -2   6  22       15.00       16.17      2.76 o
  -1   6  22      102.98       89.35      4.05 o
   0   6  22        9.53        9.09      1.77 o
  -7   1  23        5.14        5.49      1.79 o
  -6   1  23       52.14       49.61      3.63 o
  -5   1  23        0.12        0.00      2.04 o
  -4   1  23        6.96        4.73      1.89 o
  -3   1  23       20.79       18.52      2.79 o
  -2   1  23        1.09        1.14      1.22 o
  -1   1  23        3.53        5.55      1.34 o
   0   1  23        0.40        1.39      1.10 o
   1   1  23       12.95       16.44      2.66 o
   2   1  23        5.98        5.94      3.14 o
   3   1  23        5.56        5.31      2.46 o
  -7   2  23        4.29        4.46      2.08 o
  -6   2  23      319.83      347.64     14.78 o
  -5   2  23       95.80       88.02      4.54 o
  -4   2  23       22.61       21.85      3.36 o
  -3   2  23      220.05      234.92      6.79 o
  -2   2  23      195.46      177.53      5.98 o
  -1   2  23       46.21       45.74      3.74 o
   0   2  23       35.16       34.60      3.61 o
   1   2  23       57.99       62.26      3.90 o
   2   2  23        1.24        2.50      1.40 o
   3   2  23      250.35      320.15      7.73 o
  -7   3  23        0.95        2.36      1.22 o
  -6   3  23      233.58      272.07     10.29 o
  -5   3  23       60.91       63.73      3.74 o
  -4   3  23        0.64        1.30      1.57 o
  -3   3  23        2.27        3.77      1.70 o
  -2   3  23       17.02       22.68      2.81 o
  -1   3  23        0.25        1.69      1.44 o
   0   3  23        3.09        1.63      1.79 o
   1   3  23       15.47       18.51      2.93 o
   2   3  23        5.15        3.45      2.35 o
   3   3  23        0.00        1.96      2.01 o
  -6   4  23      510.72      586.51     22.41 o
  -5   4  23       93.66       97.79      5.81 o
  -4   4  23        0.12        1.54      1.50 o
  -3   4  23        0.47        1.46      1.10 o
  -2   4  23      109.13      100.59      4.49 o
  -1   4  23       41.00       41.94      3.34 o
   0   4  23       16.48       15.30      2.35 o
   1   4  23        2.02        2.57      1.62 o
   2   4  23        0.03        1.64      0.97 o
  -5   5  23       64.16       74.13      5.54 o
  -4   5  23       19.25       16.45      2.66 o
  -3   5  23       15.10       17.33      2.95 o
  -2   5  23       21.15       28.20      2.80 o
  -1   5  23        3.99        3.96      1.43 o
   0   5  23       18.28       18.58      3.22 o
   1   5  23       24.55       26.35      3.91 o
  -3   6  23        1.41        2.84      0.96 o
  -2   6  23        2.43        1.77      1.70 o
  -1   6  23      104.37      140.73      7.41 o
  -6   0  24       66.73       66.87      6.46 o
  -4   0  24       15.68       19.84      4.41 o
  -2   0  24      314.36      303.61     12.55 o
   0   0  24       41.01       38.52      4.75 o
   2   0  24      426.64      555.50    224.97 o
  -7   1  24       42.90       46.79      4.25 o
  -6   1  24       20.75       21.51      3.13 o
  -5   1  24       20.99       20.60      3.04 o
  -4   1  24       11.13       14.12      2.29 o
  -3   1  24        8.49        8.26      1.73 o
  -2   1  24       26.09       21.59      2.71 o
  -1   1  24       12.01       11.77      2.85 o
   0   1  24        0.02        1.89      2.53 o
   1   1  24        4.87        5.12      2.21 o
   2   1  24        0.01        2.54      1.23 o
   3   1  24       44.82       51.73      4.91 o
  -7   2  24       10.04       10.92      2.45 o
  -6   2  24       14.91       11.33      2.22 o
  -5   2  24       32.93       35.93      3.66 o
  -4   2  24        6.62        6.28      1.58 o
  -3   2  24        5.42        1.79      2.57 o
  -2   2  24       82.42       65.04      4.24 o
  -1   2  24       35.31       24.94      3.25 o
   0   2  24       31.55       30.54      3.67 o
   1   2  24       47.06       48.59      3.80 o
   2   2  24       86.72       98.09      6.68 o
  -6   3  24        0.20        1.24      1.35 o
  -5   3  24       18.11       19.95      2.95 o
  -4   3  24       21.02       22.59      3.62 o
  -3   3  24       18.56       16.57      2.90 o
  -2   3  24        3.73        7.35      2.09 o
  -1   3  24        0.75        1.55      1.59 o
   0   3  24        8.03        5.85      2.13 o
   1   3  24        3.13        3.89      2.03 o
   2   3  24        0.34        0.00      1.72 o
  -6   4  24       96.83       85.97      4.47 o
  -5   4  24        2.76        3.61      1.84 o
  -4   4  24        9.11        9.26      2.01 o
  -3   4  24        4.10        6.77      1.52 o
  -2   4  24       85.93       94.00      5.20 o
  -1   4  24       26.61       28.34      3.14 o
   0   4  24       12.13       10.50      2.82 o
   1   4  24       13.56       12.46      1.90 o
  -4   5  24        1.85        1.13      0.90 o
  -3   5  24        1.54        1.03      1.44 o
  -2   5  24       38.14       46.16      4.10 o
  -1   5  24       19.01       17.94      2.38 o
   0   5  24        1.98        2.59      1.17 o
  -7   1  25        0.27        1.64      1.29 o
  -6   1  25       18.90       18.38      4.06 o
  -5   1  25        0.87        2.33      1.72 o
  -4   1  25       28.14       30.56      4.11 o
  -3   1  25        1.43        2.18      2.19 o
  -2   1  25       23.74       24.33      3.17 o
  -1   1  25        1.16        1.50      1.07 o
   0   1  25        0.09        1.65      2.01 o
   1   1  25        3.20        3.50      1.58 o
   2   1  25        2.66        3.24      1.21 o
  -6   2  25       40.92       39.41      4.05 o
  -5   2  25       27.02       27.14      3.33 o
  -4   2  25       12.58       13.21      2.47 o
  -3   2  25       51.13       48.44      3.69 o
  -2   2  25      260.43      225.47      6.51 o
  -1   2  25        2.28        1.77      2.01 o
   0   2  25       11.65        9.44      4.43 o
   1   2  25        5.63        6.77      1.93 o
   2   2  25        6.58        6.06      1.84 o
  -6   3  25       84.90      101.84      4.81 o
  -5   3  25        0.88        2.16      1.12 o
  -4   3  25        4.08        3.95      1.68 o
  -3   3  25       11.93       13.20      2.26 o
  -2   3  25       19.78       20.28      2.94 o
  -1   3  25        0.09        0.66      1.48 o
   0   3  25       13.76       15.72      3.30 o
   1   3  25        3.14        4.63      2.24 o
  -5   4  25        0.07        1.46      1.49 o
  -4   4  25       24.74       23.81      2.71 o
  -3   4  25       51.21       51.86      4.52 o
  -2   4  25        3.45        0.00      2.35 o
  -1   4  25       39.68       42.43      4.41 o
   0   4  25        4.56        2.42      1.59 o
  -3   5  25       14.16       12.11      2.17 o
  -2   5  25       35.05       38.00      3.13 o
  -1   5  25        0.35        1.97      1.08 o
  -6   0  26       25.64       26.66      6.17 o
  -4   0  26        3.30        4.74      3.81 o
  -2   0  26        0.02        0.00      2.95 o
   0   0  26       13.08        8.25      3.66 o
   2   0  26      258.38      337.28     11.19 o
  -6   1  26        2.16        1.15      1.85 o
  -5   1  26       13.53       14.08      2.83 o
  -4   1  26        2.27        1.96      1.23 o
  -3   1  26        1.00        1.65      1.84 o
  -2   1  26        6.64        1.62      2.21 o
  -1   1  26        0.00        3.78      1.79 o
   0   1  26       18.81       21.04      5.02 o
   1   1  26        4.31        5.53      2.20 o
   2   1  26       16.11       26.90      6.34 o
  -6   2  26        8.52        9.95      2.15 o
  -5   2  26        1.03        0.87      1.44 o
  -4   2  26        1.07        0.58      1.34 o
  -3   2  26       45.68       47.04      3.77 o
  -1   2  26        5.64        5.31      3.08 o
   0   2  26        5.53        8.45      2.22 o
   1   2  26       78.57       93.91      4.80 o
  -5   3  26        1.49        2.01      1.28 o
  -4   3  26        0.39        1.07      1.69 o
  -3   3  26      125.78      163.16      7.18 o
  -2   3  26        0.48        2.18      1.79 o
  -1   3  26       16.49       14.22      2.33 o
   0   3  26       10.39        8.76      4.21 o
   1   3  26        6.28        7.18      1.87 o
  -4   4  26        0.00        1.92      1.87 o
  -3   4  26      314.29      364.34      7.51 o
  -2   4  26      125.04      166.22      7.95 o
  -1   4  26        4.02        3.76      1.46 o
   0   4  26        1.24        2.87      1.85 o
  -6   1  27       15.92       15.40      2.93 o
  -5   1  27        0.03        1.23      1.18 o
  -4   1  27        5.18        4.79      1.66 o
  -3   1  27        8.03       10.21      2.26 o
  -2   1  27        4.10        2.36      1.52 o
  -1   1  27        4.61        3.76      2.05 o
   0   1  27        0.22        1.97      2.12 o
   1   1  27        0.02        2.50      2.71 o
  -5   2  27        1.24        2.88      3.09 o
  -4   2  27        1.76        3.06      1.13 o
  -3   2  27       14.93       28.58      4.12 o
  -2   2  27      107.78      112.79      6.12 o
  -1   2  27        5.80        5.26      2.74 o
   0   2  27        1.40        3.14      1.64 o
  -5   3  27        8.40        8.61      3.97 o
  -4   3  27        2.85        1.67      1.78 o
  -3   3  27       24.38       24.05      3.23 o
  -2   3  27        3.40        4.33      3.17 o
  -1   3  27        6.52        6.55      2.05 o
   0   3  27        2.72        3.32      1.46 o
  -4   0  28       13.33       18.72      4.55 o
  -2   0  28       87.63       94.84      9.33 o
   0   0  28        0.05        2.05      3.46 o
  -5   1  28        7.35        8.43      2.58 o
  -4   1  28       82.44      105.99      7.06 o
  -3   1  28        8.57        7.85      2.34 o
  -2   1  28       32.73       30.64      4.00 o
  -1   1  28       17.18       23.00      3.98 o
   0   1  28       31.41       34.11      5.34 o
  -5   2  28        4.52        2.84      1.32 o
  -4   2  28        9.34       11.41      2.49 o
  -3   2  28       54.85       63.70      3.86 o
  -2   2  28        0.89        2.14      1.27 o
  -1   2  28       11.03       10.04      3.20 o
  -3   3  28        1.10        2.54      1.83 o
  -2   3  28        0.05        1.90      0.96 o
  -4   1  29       32.71       36.97      3.75 o
  -3   1  29        6.69        5.03      1.53 o
  -2   1  29        0.75        1.64      1.79 o
  -1   1  29        5.86        6.41      1.99 o
  -3   2  29        0.57        1.63      1.24 o
  -2   2  29        3.17        4.55      2.70 o
 
